# Supplementary material for: Comparative Genomic Analysis of the Class Epsilonproteobacteria and Proposed Reclassification to Epsilonbacteraeota (phyl. nov.)
Source: Front Microbiol. 2017 Apr 24;8:682. doi: 10.3389/fmicb.2017.00682 (PMC5401914; doi:10.3389/fmicb.2017.00682)
Supplement: Supplementary file 1 [file Table_1.xlsx]

## Sheet: Table S1
	Table S1. Genome statistics for genomes sequences obtained from RefSeq and GenBank.
	Genome ID (SRA)	NCBI Classification	GC%	Genome size (MB)	Longest Scaffold (KB)	N50 Scaffolds (KB)	Number Contigs	Completeness	Contamination	Proteins	Coding density	Assembly State	NCBI Database
	GCA_000163995.1	Campylobacter jejuni subsp. jejuni 414	29.7991	1.71012	1710.12	1710.12	35	96.9	0.11	1881	89.6785	Chromosome	GenBank
	GCA_000172195.1	Helicobacter pylori HPKX_438_AG0C1	39.4873	1.81966	16.787	2.85	2602	97.43	8.57	3266	85.2578	Contig	GenBank
	GCA_000234645.3	Helicobacter pylori B45	39.0094	1.62723	214.447	44.77	64	99.29	0.41	1635	91.2672	Contig	GenBank
	GCA_000276965.1	Thiovulum sp. ES	33.0129	2.08059	81.617	28.163	206	96.14	2.64	2104	91.3104	Contig	GenBank
	GCA_000285135.1	Helicobacter pylori NQ1701	38.9493	1.63962	106.414	33.958	78	96.64	0.34	1872	90.4155	Contig	GenBank
	GCA_000310245.1	Candidatus Sulfuricurvum sp. RIFRC-1	43.3813	2.36031	2358.86	2358.86	2	98.77	0.41	2359	93.0193	Chromosome	GenBank
	GCA_000448525.1	Helicobacter pylori SouthAfrica50	38.6187	1.60021	1139.12	1139.12	2	97.69	0	1895	89	Contig	GenBank
	GCA_000476535.1	Helicobacter pylori SA29A	38.5959	1.62079	253.774	115.724	42	98.53	0	1719	89.7589	Contig	GenBank
	GCA_000499325.1	Helicobacter pylori H13-1	38.6651	1.63147	83.112	34.521	96	96.72	0.88	1922	90.9102	Contig	GenBank
	GCA_000499345.1	Helicobacter pylori E48	38.6613	1.66192	108.197	52.612	61	98.02	0.54	1885	91.0358	Contig	GenBank
	GCA_000743525.1	Sulfurospirillum sp. SCADC	41.634	2.66174	290.074	111.626	40	100	0.97	2496	85.8278	Scaffold	GenBank
	GCA_000747095.1	Sulfuricurvum sp. MLSB	49.1137	2.10739	103.895	29.797	176	98.37	1.02	2005	82.3032	Scaffold	GenBank
	GCA_000789415.1	Sulfurospirillum sp. MES	43.8178	2.6526	724.139	371.847	63	100	2.38	2485	86.2951	Scaffold	GenBank
	GCA_000830175.1	Sulfurovum sp. FS08-3	39.6708	2.54398	427.958	70.89	74	98.36	0.82	2230	77.9033	Scaffold	GenBank
	GCA_000830255.1	Sulfuricurvum sp. PC08-66	46.8853	2.294	489.506	256.422	21	98.37	0.61	2054	81.6657	Scaffold	GenBank
	GCA_001234965.1	Campylobacter jejuni	30.508	1.86435	616.985	267.652	127	99.44	7.77	2058	94.2637	Scaffold	GenBank
	GCA_001312765.1	Helicobacter pylori JCM 12093	38.9797	1.6018	174.173	47.554	61	96.64	0.27	2034	90.4337	Contig	GenBank
	GCA_001488675.1	Campylobacter jejuni	30.0735	1.80993	189.373	102.02	117	99.88	0.21	1992	93.6491	Contig	GenBank
	GCA_001488695.1	Campylobacter coli	31.7115	1.59959	369.929	160.433	26	99.11	0.11	1588	94.6271	Contig	GenBank
	GCA_001491015.1	Campylobacter coli	31.2847	1.72054	374.036	168.972	34	99.03	0.19	1749	93.8814	Contig	GenBank
	GCA_001493195.1	Sulfurovum sp. enrichment culture clone C5	32.7128	1.6152	64.868	29.225	105	94.47	1.23	1705	89.1377	Contig	GenBank
	GCA_001493475.1	Campylobacter coli	31.6457	1.57811	417.14	161.87	14	98.73	0.11	1563	94.5523	Contig	GenBank
	GCA_001493815.1	Campylobacter coli	31.1325	1.79788	449.638	173.811	47	99.15	0.11	1872	93.8905	Contig	GenBank
	GCA_001494295.1	Campylobacter coli	30.9269	1.87032	218.398	136.245	71	99.44	0.2	2006	93.6154	Contig	GenBank
	GCA_001494795.1	Campylobacter coli	31.2065	1.72237	265.947	166.917	58	99.09	0.6	1769	93.8355	Contig	GenBank
	GCA_001495275.1	Campylobacter coli	31.7599	1.57337	467.424	397.052	18	98.54	0.11	1554	94.5097	Contig	GenBank
	GCA_001496095.1	Campylobacter coli	31.5286	1.60979	559.461	254.299	23	98.73	0.4	1606	94.0117	Contig	GenBank
	GCA_001496175.1	Campylobacter coli	31.0937	1.76523	381.177	164.374	30	99.44	0.11	1858	93.5413	Contig	GenBank
	GCA_001496435.1	Campylobacter coli	31.796	1.54795	414.543	409.623	21	98.54	0.45	1534	94.7272	Contig	GenBank
	GCA_001497295.1	Campylobacter coli	31.7359	1.76458	269.843	135.239	205	98.54	9.55	1828	94.5732	Contig	GenBank
	GCA_001497695.1	Campylobacter coli	31.5175	1.66205	400.424	153.044	41	98.54	0.11	1677	94.0119	Contig	GenBank
	GCA_001497895.1	Campylobacter coli	31.6362	1.62582	347.583	95.43	46	98.54	1.16	1623	94.588	Contig	GenBank
	GCA_001498615.1	Campylobacter coli	31.2701	1.72108	314.762	141.296	38	99.44	0.23	1802	94.0625	Contig	GenBank
	GCA_001499055.1	Campylobacter coli	31.353	1.68062	349.87	163.964	32	99.44	0.11	1730	93.7134	Contig	GenBank
	GCA_001499315.1	Campylobacter coli	31.649	1.58473	288.888	182.015	26	98.54	0.4	1568	94.3879	Contig	GenBank
	GCA_001499455.1	Campylobacter coli	31.702	1.59801	400.36	154.285	41	99.11	0.15	1609	94.3792	Contig	GenBank
	GCA_001548035.1	Sulfurospirillum sp. UCH001	37.5623	2.60656	2606.56	2606.56	1	99.87	1.04	2581	93.6501	Complete Genome	GenBank
	GCA_001549855.1	Helicobacter pylori	38.9157	1.56212	1562.12	1562.12	1	98.96	0.14	1660	90.5382	Complete Genome	GenBank
	GCA_001572855.1	Arcobacter cryaerophilus	27.222	2.03488	210.632	64.42	71	99.19	0.41	2122	94.3734	Scaffold	GenBank
	GCA_001572865.1	Arcobacter cryaerophilus	27.0074	2.31304	117.496	56.051	96	99.19	0.61	2396	93.5792	Contig	GenBank
	GCA_001572875.1	Arcobacter cryaerophilus	27.4166	2.01974	186.396	64.258	65	99.19	0	2092	94.5312	Scaffold	GenBank
	GCA_001572925.1	Arcobacter skirrowii	27.7965	1.80719	301.714	84.393	36	99.19	0.81	1865	94.3279	Contig	GenBank
	GCA_001572935.1	Arcobacter skirrowii	27.772	1.86748	284.187	116.242	51	99.19	0.41	1947	95.0831	Contig	GenBank
	GCA_001572945.1	Arcobacter skirrowii	27.9452	1.87022	122.793	46.758	83	99.19	0.81	1956	93.9325	Contig	GenBank
	GCA_001573005.1	Arcobacter cryaerophilus	27.2889	2.20916	202.092	54.663	92	99.19	0.81	2271	93.718	Scaffold	GenBank
	GCA_001573015.1	Arcobacter cryaerophilus	27.404	2.10178	203.577	54.372	92	99.19	0	2217	94.0079	Scaffold	GenBank
	GCA_001595645.1	Sulfurovum sp. 1812E	45.6505	2.37469	477.81	206.012	72	99.18	1.29	2373	91.0117	Contig	GenBank
	GCA_001602095.1	Helicobacter himalayensis	39.8864	1.82994	1829.94	1829.94	1	98.55	1.48	1708	91.1371	Complete Genome	GenBank
	GCA_900063025.1	Campylobacter fetus subsp. fetus	33.572	2.0987	630.007	138.277	56	99.88	0.15	1901	83.8133	Scaffold	GenBank
	GCA_900065885.1	Campylobacter fetus subsp. fetus	33.6958	2.04109	626.625	135.188	35	99.88	0.2	1879	84.7597	Scaffold	GenBank
	GCF_000007905.1	Helicobacter hepaticus ATCC 51449	35.9313	1.79915	1799.15	1799.15	1	99.94	0.35	1774	91.9951	Complete Genome	RefSeq
	GCF_000008525.1	Helicobacter pylori 26695	38.8742	1.66787	1667.87	1667.87	1	99.36	0	1448	85.5375	Complete Genome	RefSeq
	GCF_000009085.1	Campylobacter jejuni subsp. jejuni ATCC 700819	30.5486	1.64148	1641.48	1641.48	1	99.57	0.15	1579	91.3142	Complete Genome	RefSeq
	GCF_000009305.1	Helicobacter acinonychis str. Sheeba	38.169	1.55759	1553.93	1553.93	2	99.12	0.7	1474	90.1769	Complete Genome	RefSeq
	GCF_000010325.1	Nitratiruptor sp. SB155-2	39.6886	1.87793	1877.93	1877.93	1	98.78	0	1925	95.1091	Complete Genome	RefSeq
	GCF_000010345.1	Sulfurovum sp. NBC37-1	43.8715	2.56228	2562.28	2562.28	1	99.59	0.61	2517	90.7825	Complete Genome	RefSeq
	GCF_000011725.1	Helicobacter pylori 51	38.7694	1.58995	1589.95	1589.95	1	99.42	0	1501	91.5441	Complete Genome	RefSeq
	GCF_000011865.1	Campylobacter jejuni RM1221	30.3061	1.77783	1777.83	1777.83	1	99.53	0.11	1841	93.4473	Complete Genome	RefSeq
	GCF_000012965.1	Sulfurimonas denitrificans DSM 1251	34.462	2.20156	2201.56	2201.56	1	99.59	1.22	2132	92.7691	Complete Genome	RefSeq
	GCF_000013245.1	Helicobacter pylori HPAG1	39.0668	1.60574	1596.37	1596.37	2	99.36	0	1503	91.177	Complete Genome	RefSeq
	GCF_000014025.1	Arcobacter butzleri RM4018	27.0452	2.34125	2341.25	2341.25	1	100	0	2260	93.1381	Complete Genome	RefSeq
	GCF_000015085.1	Campylobacter fetus subsp. fetus 82-40	33.3075	1.77361	1773.62	1773.62	1	99.69	0	1722	91.5398	Complete Genome	RefSeq
	GCF_000017465.1	Campylobacter curvus 525.92	44.5353	1.97126	1971.26	1971.26	1	99.88	0	1921	90.8804	Complete Genome	RefSeq
	GCF_000017585.1	Campylobacter hominis ATCC BAA-381	31.7384	1.71495	1711.27	1711.27	2	99.88	1.48	1616	86.3854	Complete Genome	RefSeq
	GCF_000017725.1	Campylobacter concisus 13826	39.2668	2.09941	2052.01	2052.01	3	99.51	0.19	2058	91.1762	Complete Genome	RefSeq
	GCF_000019205.1	Campylobacter lari RM2100	29.62	1.57166	1525.46	1525.46	2	98.78	0	1557	93.8886	Complete Genome	RefSeq
	GCF_000020245.1	Helicobacter pylori Shi470	38.9147	1.60855	1608.55	1608.55	1	99.56	0	1514	91.5759	Complete Genome	RefSeq
	GCF_000021165.1	Helicobacter pylori G27	38.8699	1.66301	1652.98	1652.98	2	99.42	0	1554	91.117	Complete Genome	RefSeq
	GCF_000021465.1	Helicobacter pylori P12	38.7862	1.68404	1673.81	1673.81	2	99.36	0	1579	91.2675	Complete Genome	RefSeq
	GCF_000021725.1	Nautilia profundicola AmH	33.5075	1.67644	1676.44	1676.44	1	99.59	0.41	1712	93.3402	Complete Genome	RefSeq
	GCF_000023805.1	Helicobacter pylori 52	38.9409	1.56883	1568.83	1568.83	1	99.42	0	1478	91.6599	Complete Genome	RefSeq
	GCF_000024885.1	Sulfurospirillum deleyianum DSM 6946	38.9698	2.30635	2306.35	2306.35	1	99.87	0	2264	92.8097	Complete Genome	RefSeq
	GCF_000091345.1	Helicobacter pylori B38	39.1592	1.57676	1576.76	1576.76	1	99.57	0	1499	91.2713	Complete Genome	RefSeq
	GCF_000091985.1	Helicobacter mustelae 12198	42.4653	1.5781	1578.1	1578.1	1	99.59	0.07	1468	89.5392	Complete Genome	RefSeq
	GCF_000092245.1	Arcobacter nitrofigilis DSM 7299	28.3609	3.19224	3192.24	3192.24	1	99.59	2.98	3094	92.6317	Complete Genome	RefSeq
	GCF_000093185.1	Helicobacter pylori v225d	38.9444	1.5956	1588.28	1588.28	2	99.35	0	1497	91.5208	Complete Genome	RefSeq
	GCF_000147355.1	Sulfurimonas autotrophica DSM 16294	35.2358	2.1532	2153.2	2153.2	1	99.18	0	2135	93.5131	Complete Genome	RefSeq
	GCF_000148855.1	Helicobacter pylori SJM180	38.8991	1.65805	1658.05	1658.05	1	99.42	0	1535	91.0601	Complete Genome	RefSeq
	GCF_000148875.1	Helicobacter pylori PeCan4	38.9104	1.63827	1629.56	1629.56	2	99.36	0	1529	91.1999	Complete Genome	RefSeq
	GCF_000148895.1	Helicobacter pylori Cuz20	38.8638	1.63545	1635.45	1635.45	1	99.42	0	1536	91.6345	Complete Genome	RefSeq
	GCF_000148915.1	Helicobacter pylori Sat464	39.0916	1.56757	1560.34	1560.34	2	99.42	0	1477	91.5035	Complete Genome	RefSeq
	GCF_000155455.1	Helicobacter canadensis MIT 98-5491	33.6578	1.63349	889.772	889.772	119	97.73	0.47	1601	91.7835	Scaffold	RefSeq
	GCF_000155475.1	Helicobacter cinaedi ATCC BAA-847	38.4573	2.21447	846.434	705.796	95	98.94	0.82	2251	89.5238	Scaffold	RefSeq
	GCF_000155495.1	Helicobacter pullorum MIT 98-5489	34.15	1.95167	509.476	277.479	130	98.47	0	1958	89.596	Scaffold	RefSeq
	GCF_000156095.1	Sulfurimonas gotlandica GD1	33.5917	2.94631	1164.24	345.959	26	99.93	0.2	2826	92.9745	Scaffold	RefSeq
	GCF_000158435.2	Helicobacter bilis ATCC 43879	34.7933	2.53052	1014.7	728.84	77	96.82	0.7	2327	82.9176	Scaffold	RefSeq
	GCF_000158455.1	Helicobacter winghamensis ATCC BAA-430	35.4866	1.69022	655.865	583.1	55	99.71	0	1663	91.6282	Scaffold	RefSeq
	GCF_000162575.1	Helicobacter canadensis MIT 98-5491	33.704	1.62384	1623.85	1623.85	4	99.66	0.12	1560	92.4632	Chromosome	RefSeq
	GCF_000167395.1	Campylobacter upsaliensis RM3195	34.2657	1.77383	291.266	153.933	20	99.69	0.55	1823	92.7428	Scaffold	RefSeq
	GCF_000170735.1	Caminibacter mediatlanticus TB-2	27.1288	1.66362	482.359	166.328	35	98.67	0.81	1733	92.8151	Contig	RefSeq
	GCF_000172935.1	Helicobacter pylori 98-10	38.7589	1.57177	130.898	57.544	51	99.28	0	1501	91.4952	Contig	RefSeq
	GCF_000174175.1	Campylobacter rectus RM3267	44.8493	2.51311	183.911	65.738	89	99.13	0.45	2436	82.9644	Contig	RefSeq
	GCF_000175655.1	Campylobacter showae RM3277	45.6877	2.07201	247.142	141.033	33	99.5	0.26	2021	87.8146	Contig	RefSeq
	GCF_000175875.1	Campylobacter gracilis RM3268	46.6153	2.25557	490.237	203.752	33	97.1	0.43	2204	83.8132	Contig	RefSeq
	GCF_000178935.2	Helicobacter pylori 35A	38.8671	1.56665	1566.65	1566.65	1	99.48	0	1485	91.4539	Complete Genome	RefSeq
	GCF_000183725.1	Sulfuricurvum kujiense DSM 16994	44.5641	2.81936	2574.82	2574.82	5	99.59	2.05	2769	92.5042	Complete Genome	RefSeq
	GCF_000185185.1	Helicobacter pylori India7	38.8974	1.67592	1675.92	1675.92	1	99.62	0	1559	91.3043	Complete Genome	RefSeq
	GCF_000185205.1	Helicobacter pylori Gambia94/24	39.1238	1.71247	1709.91	1709.91	2	99.5	0	1584	90.6867	Complete Genome	RefSeq
	GCF_000185225.1	Helicobacter pylori Lithuania75	38.8652	1.64067	1624.64	1624.64	2	99.36	0	1541	91.0389	Complete Genome	RefSeq
	GCF_000185245.1	Helicobacter pylori SouthAfrica7	38.4248	1.67983	1653.91	1653.91	2	99.94	0	1553	90.3982	Complete Genome	RefSeq
	GCF_000185345.1	Campylobacter upsaliensis JV21	34.8007	1.64915	1566.92	1566.92	49	99.88	0	1674	93.575	Scaffold	RefSeq
	GCF_000186245.1	Nitratifractor salsuginis DSM 16511	53.9119	2.10128	2101.28	2101.28	1	99.18	0.82	2095	90.0532	Complete Genome	RefSeq
	GCF_000187625.1	Helicobacter suis HS1	39.9126	1.63529	117.727	38.822	136	99.47	0.12	1640	91.1426	Contig	RefSeq
	GCF_000192335.1	Helicobacter pylori 2018	39.2935	1.56283	1562.83	1562.83	1	99.57	0	1475	91.1628	Complete Genome	RefSeq
	GCF_000194135.1	Hippea maritima DSM 10411	37.4743	1.69443	1694.43	1694.43	1	99.59	1.02	1726	93.9651	Complete Genome	RefSeq
	GCF_000196135.1	Wolinella succinogenes DSM 1740	48.458	2.11036	2110.36	2110.36	1	99.41	0.42	2052	93.9632	Chromosome	RefSeq
	GCF_000200595.1	Helicobacter felis ATCC 49179	44.5086	1.67268	1672.68	1672.68	1	99.44	0.89	1644	91.3761	Complete Genome	RefSeq
	GCF_000213135.1	Helicobacter pylori 83	38.7226	1.61743	1617.43	1617.43	1	99.42	0	1517	91.3669	Complete Genome	RefSeq
	GCF_000224535.1	Helicobacter pylori Puno120	38.9047	1.63776	1624.98	1624.98	2	99.62	0	1516	91.5485	Complete Genome	RefSeq
	GCF_000224555.1	Helicobacter pylori Puno135	38.8231	1.64614	1646.14	1646.14	1	99.36	0	1501	88.4601	Complete Genome	RefSeq
	GCF_000224575.1	Helicobacter pylori SNT49	38.9954	1.61083	1607.58	1607.58	2	99.42	0	1502	91.4795	Complete Genome	RefSeq
	GCF_000234545.1	Campylobacter jejuni subsp. jejuni D2600	30.457	1.62241	312.896	79.126	56	99.57	0.11	1666	94.5254	Scaffold	RefSeq
	GCF_000237285.1	Helicobacter bizzozeronii CIII-1	45.8951	1.80753	1755.46	1755.46	5	99.52	0.71	1766	89.9022	Chromosome	RefSeq
	GCF_000238755.1	Campylobacter sp. 10_1_50	39.5544	1.89563	850.648	832.312	32	99.32	0	1883	90.9214	Scaffold	RefSeq
	GCF_000242915.1	Sulfurimonas gotlandica GD1	33.5971	2.95268	2952.68	2952.68	1	100	0.2	2830	93.2268	Complete Genome	RefSeq
	GCF_000253435.1	Campylobacter coli 90-3	31.2188	1.76538	162.322	61.256	121	99.44	0.4	1854	93.5126	Contig	RefSeq
	GCF_000253635.1	Campylobacter coli 80352	31.0519	1.91886	110.507	27.422	260	99.37	0.11	2045	92.5277	Contig	RefSeq
	GCF_000253775.1	Campylobacter coli 132-6	31.3663	1.53199	114.11	39.138	148	86.89	0.21	1619	93.298	Contig	RefSeq
	GCF_000253855.2	Campylobacter coli 1948	31.4697	1.61843	106.556	54.717	104	99.44	0.11	1655	92.0651	Contig	RefSeq
	GCF_000253875.1	Campylobacter coli 1957	31.3049	1.73539	148.117	40.14	123	99.72	0.23	1817	93.3929	Contig	RefSeq
	GCF_000253955.2	Campylobacter coli 317/04	31.0306	1.7478	165.96	58.086	132	99.37	0.41	1764	89.6392	Contig	RefSeq
	GCF_000254135.1	Campylobacter coli LMG 9860	31.0369	1.85148	125.993	42.746	187	99.72	0.11	1973	92.9386	Contig	RefSeq
	GCF_000254215.1	Campylobacter coli H56	31.2772	1.73689	164.421	51.809	134	99.34	0.11	1816	93.3422	Contig	RefSeq
	GCF_000254275.1	Campylobacter jejuni subsp. jejuni 51494	30.1687	1.80364	159.694	30.726	215	99.57	0.29	1965	93.4677	Contig	RefSeq
	GCF_000254355.1	Campylobacter jejuni subsp. jejuni LMG 23263	30.2693	1.74471	108.657	30.562	172	99.38	0.18	1884	93.9721	Contig	RefSeq
	GCF_000254495.1	Campylobacter jejuni subsp. jejuni LMG 23357	30.2572	1.67286	134.963	43.734	126	99.69	0.21	1753	94.0688	Contig	RefSeq
	GCF_000254515.1	Campylobacter jejuni subsp. jejuni ATCC 33560	30.1884	1.71246	75.406	24.688	220	98.97	0.11	1822	93.8548	Contig	RefSeq
	GCF_000254615.1	Campylobacter jejuni subsp. jejuni 2008-894	30.3634	1.62793	120.733	56.181	116	99.38	0	1710	93.9523	Contig	RefSeq
	GCF_000254795.1	Campylobacter jejuni subsp. jejuni 1997-11	30.4911	1.60176	122.737	35.325	115	99.85	0.23	1670	94.5597	Contig	RefSeq
	GCF_000255015.1	Campylobacter jejuni subsp. jejuni 1893	30.4225	1.62643	122.723	50.378	101	96.01	0.15	1719	94.502	Contig	RefSeq
	GCF_000255095.1	Campylobacter jejuni subsp. jejuni LMG 23211	30.4169	1.67236	149.599	65.598	112	99.85	0.11	1751	94.0803	Contig	RefSeq
	GCF_000255955.1	Helicobacter pylori ELS37	38.8765	1.66988	1664.59	1664.59	2	99.36	0	1553	90.9772	Complete Genome	RefSeq
	GCF_000256035.1	Helicobacter pylori NAD1	38.921	1.60356	96.441	37.549	103	99.36	0.54	1532	90.8963	Contig	RefSeq
	GCF_000256075.1	Helicobacter pylori NAB47	39.139	1.58592	88.68	30.202	107	99.42	0.41	1532	91.7682	Contig	RefSeq
	GCF_000259235.1	Helicobacter pylori HUP-B14	39.0421	1.60758	1599.28	1599.28	2	99.42	0.14	1504	90.853	Complete Genome	RefSeq
	GCF_000259255.1	Helicobacter cetorum MIT 00-7128	34.5346	1.96011	1947.65	1947.65	2	99.94	0	1748	88.8952	Complete Genome	RefSeq
	GCF_000259275.1	Helicobacter cetorum MIT 99-5656	35.5368	1.84779	1833.67	1833.67	2	99.77	0	1690	89.0512	Complete Genome	RefSeq
	GCF_000259315.1	Campylobacter concisus UNSWCD	39.7942	1.77891	129.487	64.047	86	99.51	0.68	1795	91.7088	Contig	RefSeq
	GCF_000262655.1	Helicobacter pylori XZ274	38.5725	1.65654	1634.14	1634.14	2	99.36	0	1573	91.3565	Complete Genome	RefSeq
	GCF_000263275.1	Helicobacter bizzozeronii CCUG 35545	45.7773	1.77563	127.741	39.53	147	95.29	0.71	1885	89.7901	Contig	RefSeq
	GCF_000265295.1	Sulfurospirillum barnesii SES-3	38.8184	2.51011	2510.11	2510.11	1	99.87	0.21	2492	93.5827	Complete Genome	RefSeq
	GCF_000270005.1	Helicobacter pylori F16	38.8845	1.5754	1575.4	1575.4	1	99.42	0	1487	91.2295	Complete Genome	RefSeq
	GCF_000270025.1	Helicobacter pylori F30	38.8025	1.57969	1570.56	1570.56	2	99.42	0	1494	91.3445	Complete Genome	RefSeq
	GCF_000270045.1	Helicobacter pylori F32	38.8569	1.58146	1578.82	1578.82	2	99.42	0	1494	91.2949	Complete Genome	RefSeq
	GCF_000270065.1	Helicobacter pylori F57	38.7275	1.60901	1609.01	1609.01	1	99.42	0	1516	91.5135	Complete Genome	RefSeq
	GCF_000273805.1	Helicobacter pylori Hp H-41	39.2227	1.66057	553.952	323.544	11	99.36	0	1546	89.9714	Contig	RefSeq
	GCF_000273825.1	Helicobacter pylori Hp A-8	39.2218	1.64063	527.387	439.425	7	99.36	0	1518	90.4949	Contig	RefSeq
	GCF_000273845.1	Helicobacter pylori Hp H-36	39.0799	1.67591	346.754	246.561	16	99.42	0	1564	90.6304	Contig	RefSeq
	GCF_000273865.2	Helicobacter pylori Hp H-30	39.3699	1.62539	541.757	223.301	11	99.36	0	1496	90.1265	Contig	RefSeq
	GCF_000273885.1	Helicobacter pylori Hp H-29	39.1197	1.67761	696.846	182.687	16	99.36	0	1540	90.228	Contig	RefSeq
	GCF_000273905.1	Helicobacter pylori Hp H-42	39.1054	1.70229	572.249	169.975	19	99.36	0	1577	90.2989	Contig	RefSeq
	GCF_000273925.1	Helicobacter pylori Hp H-44	39.1158	1.66584	509.908	171.685	16	99.56	0	1538	90.8318	Contig	RefSeq
	GCF_000273945.1	Helicobacter pylori Hp H-45	38.9478	1.6554	370.118	177.948	14	99.42	0	1540	90.6766	Contig	RefSeq
	GCF_000273965.1	Helicobacter pylori Hp H-43	39.124	1.60766	387.667	233.31	12	99.36	0	1503	91.1629	Contig	RefSeq
	GCF_000273985.1	Helicobacter pylori Hp A-6	39.2184	1.65338	399.35	278.613	12	99.56	0	1522	90.2754	Contig	RefSeq
	GCF_000274005.2	Helicobacter pylori Hp A-14	39.0416	1.5946	724.35	237.723	7	99.62	0.1	1484	91.1944	Contig	RefSeq
	GCF_000274025.1	Helicobacter pylori Hp A-26	38.9662	1.62419	895.142	895.142	9	99.57	0	1519	91.4793	Contig	RefSeq
	GCF_000274045.2	Helicobacter pylori Hp A-27	38.8261	1.64777	921.408	921.408	6	99.42	0	1483	85.6174	Contig	RefSeq
	GCF_000274065.1	Helicobacter pylori Hp H-3	38.9293	1.71204	433.673	232.294	11	99.42	0	1553	90.1529	Contig	RefSeq
	GCF_000274085.2	Helicobacter pylori Hp H-9	38.8554	1.63769	721.665	209.393	11	99.36	0	1527	91.63	Contig	RefSeq
	GCF_000274105.1	Helicobacter pylori Hp H-6	38.9639	1.70799	877.006	877.006	10	99.36	0	1559	90.4796	Contig	RefSeq
	GCF_000274125.1	Helicobacter pylori Hp H-19	39.3139	1.63437	688.934	565.51	7	99.36	0	1500	90.2291	Contig	RefSeq
	GCF_000274145.1	Helicobacter pylori Hp H-4	39.1325	1.66509	645.77	424.831	9	99.36	0	1550	90.4753	Contig	RefSeq
	GCF_000274165.1	Helicobacter pylori Hp H-23	39.1385	1.64806	600.108	398.121	9	99.42	0	1529	90.9672	Contig	RefSeq
	GCF_000274185.2	Helicobacter pylori Hp H-21	39.1864	1.62367	726.652	380.716	6	99.36	0	1507	90.4382	Contig	RefSeq
	GCF_000274225.1	Helicobacter pylori Hp P-13	39.0346	1.71441	564.927	425.029	10	99.36	0.14	1580	90.2983	Contig	RefSeq
	GCF_000274265.1	Helicobacter pylori Hp H-34	39.2338	1.62724	446.552	411.576	8	99.36	0	1530	90.7122	Contig	RefSeq
	GCF_000274285.1	Helicobacter pylori Hp P-15	38.9094	1.65282	812.267	336.668	4	99.5	0	1540	90.6284	Contig	RefSeq
	GCF_000274305.1	Helicobacter pylori Hp P-16	39.1076	1.54913	510.612	444.411	5	99.07	0.1	1455	91.8571	Contig	RefSeq
	GCF_000274325.1	Helicobacter pylori Hp P-23	38.811	1.64352	918.264	918.264	3	99.36	0.14	1553	91.2802	Contig	RefSeq
	GCF_000274345.1	Helicobacter pylori Hp P-74	38.9641	1.62238	1036.84	1036.84	2	99.5	0.14	1511	91.2204	Contig	RefSeq
	GCF_000274365.1	Helicobacter pylori Hp H-5b	38.9751	1.70853	438.236	193.204	11	99.36	0	1575	91.0678	Contig	RefSeq
	GCF_000274385.2	Helicobacter pylori Hp P-11b	39.0701	1.69248	468.612	304.359	11	99.29	0	1586	90.0592	Contig	RefSeq
	GCF_000274485.2	Helicobacter pylori Hp H-11	38.9398	1.65767	553	438.792	9	99.36	0	1561	90.4796	Contig	RefSeq
	GCF_000274525.2	Helicobacter pylori NQ4161	39.0017	1.63928	455.846	386.102	7	99.42	0	1533	90.4807	Contig	RefSeq
	GCF_000274545.2	Helicobacter pylori NQ4110	39.1481	1.59665	1185.1	1185.1	2	99.42	0	1474	91.3369	Contig	RefSeq
	GCF_000274565.1	Helicobacter pylori NQ4099	39.0128	1.65064	467.295	361.606	6	99.57	0	1531	90.7717	Contig	RefSeq
	GCF_000274585.1	Helicobacter pylori NQ4076	38.9756	1.63271	857.096	857.096	4	99.16	0	1525	90.9978	Contig	RefSeq
	GCF_000274605.1	Helicobacter pylori NQ4053	38.8887	1.65203	572.672	299.917	6	99.48	0	1535	90.7396	Contig	RefSeq
	GCF_000274625.1	Helicobacter pylori NQ4044	38.7045	1.72852	377.411	150.323	17	99.57	0	1630	91.2281	Contig	RefSeq
	GCF_000274645.2	Helicobacter pylori CPY6311	38.7295	1.59116	819.155	819.155	8	99.57	0	1447	87.3853	Contig	RefSeq
	GCF_000274665.1	Helicobacter pylori CPY6271	38.7598	1.60212	829.786	829.786	8	99.56	0	1510	91.533	Contig	RefSeq
	GCF_000274685.1	Helicobacter pylori CPY6261	38.7747	1.609	915.972	915.972	5	99.62	0	1516	91.161	Contig	RefSeq
	GCF_000274705.1	Helicobacter pylori CPY6081	38.7049	1.5991	446.256	223.654	9	99.36	0	1511	91.5814	Contig	RefSeq
	GCF_000274725.1	Helicobacter pylori CPY3281	38.7347	1.60653	394.698	303.049	8	99.48	0	1534	91.7081	Contig	RefSeq
	GCF_000274765.2	Helicobacter pylori Hp P-8b	39.2382	1.6198	1104.44	1104.44	5	99.36	0	1500	90.8933	Contig	RefSeq
	GCF_000274785.1	Helicobacter pylori Hp P-1	39.0898	1.66964	699.065	333.868	6	99.42	0	1563	91.0042	Contig	RefSeq
	GCF_000274805.1	Helicobacter pylori Hp P-2	39.0332	1.69387	1132.46	1132.46	6	99.62	0	1574	90.8487	Contig	RefSeq
	GCF_000274825.2	Helicobacter pylori Hp P-3	39.1978	1.65201	564.283	290.96	10	99.36	0	1540	90.773	Contig	RefSeq
	GCF_000274905.1	Helicobacter pylori NQ4200	38.968	1.64674	487.875	329.791	14	99.42	0	1520	90.9637	Contig	RefSeq
	GCF_000274925.1	Helicobacter pylori NQ4228	38.9584	1.65328	605.313	588.024	6	99.68	0	1533	90.9883	Contig	RefSeq
	GCF_000274945.2	Helicobacter pylori NQ4216	38.9192	1.65008	649.645	334.886	12	99.42	0.2	1550	91.1898	Contig	RefSeq
	GCF_000274985.2	Helicobacter pylori Hp M2	39.1387	1.65971	539.85	386.127	10	99.36	0	1555	90.966	Contig	RefSeq
	GCF_000275045.1	Helicobacter pylori Hp A-5	39.2283	1.63593	562.187	559.331	7	99.36	0	1519	90.9613	Contig	RefSeq
	GCF_000275065.2	Helicobacter pylori Hp A-9	38.7149	1.71493	389.165	191.357	17	99.42	0	1591	91.1502	Contig	RefSeq
	GCF_000275105.1	Helicobacter pylori Hp H-27	38.9519	1.61204	798.763	506.193	5	99.42	0.14	1517	91.3268	Contig	RefSeq
	GCF_000275125.1	Helicobacter pylori Hp H-28	38.9916	1.625	501.311	191.022	16	99.57	0.2	1522	90.7638	Contig	RefSeq
	GCF_000275145.2	Helicobacter pylori Hp P-25d	39.177	1.65766	660.771	571.297	9	99.57	0	1550	91.1607	Contig	RefSeq
	GCF_000275165.1	Helicobacter pylori Hp A-16	39.1868	1.6378	372.566	254.331	11	99.36	0	1527	91.001	Contig	RefSeq
	GCF_000275185.1	Helicobacter pylori CPY1962	38.8684	1.56156	712.963	393.532	8	99.01	0	1483	91.7059	Contig	RefSeq
	GCF_000275205.1	Helicobacter pylori CPY1313	38.7882	1.58144	493.753	334.658	5	99.42	0	1495	91.3919	Contig	RefSeq
	GCF_000275225.2	Helicobacter pylori CPY1124	38.9292	1.5602	467.829	375.689	12	99.42	0	1494	91.4288	Contig	RefSeq
	GCF_000275245.2	Helicobacter pylori Hp H-16	39.0156	1.70396	910.154	910.154	8	99.56	0	1564	90.7997	Contig	RefSeq
	GCF_000275265.2	Helicobacter pylori Hp A-17	39.2228	1.63662	1024.6	1024.6	5	99.42	0	1519	91.0102	Contig	RefSeq
	GCF_000275285.1	Helicobacter pylori Hp A-20	39.207	1.6746	665.358	387.537	10	99.36	0	1563	90.3888	Contig	RefSeq
	GCF_000275305.2	Helicobacter pylori Hp A-4	39.2488	1.664	391.405	316.457	8	99.42	0	1505	86.3951	Contig	RefSeq
	GCF_000275325.1	Helicobacter pylori Hp H-10	39.2383	1.64982	349.448	143.403	32	99.36	0	1538	90.0793	Contig	RefSeq
	GCF_000275345.2	Helicobacter pylori Hp P-28b	39.2325	1.6199	612.051	317.531	11	99.3	0	1506	90.0519	Contig	RefSeq
	GCF_000275365.2	Helicobacter pylori Hp P-4c	39.0908	1.67829	1060.68	1060.68	7	99.36	0	1573	90.8039	Contig	RefSeq
	GCF_000275385.1	Helicobacter pylori Hp P-26	38.9808	1.6972	660.982	472.828	9	99.36	0	1556	90.8334	Contig	RefSeq
	GCF_000275405.2	Helicobacter pylori Hp P-30	38.8347	1.63981	776.156	375.936	4	99.36	0	1529	91.049	Contig	RefSeq
	GCF_000275425.2	Helicobacter pylori Hp P-41	39.1209	1.71211	648.538	363.756	9	99.57	0.14	1584	90.1335	Contig	RefSeq
	GCF_000275445.2	Helicobacter pylori Hp P-62	39.1347	1.64834	472.603	379.503	12	99.5	0.14	1543	90.7051	Contig	RefSeq
	GCF_000277365.1	Helicobacter pylori Shi417	38.7706	1.66572	1665.72	1665.72	1	99.56	0	1542	91.5485	Complete Genome	RefSeq
	GCF_000277385.1	Helicobacter pylori Shi169	38.8638	1.61691	1616.91	1616.91	1	99.56	0	1515	91.5011	Complete Genome	RefSeq
	GCF_000277405.1	Helicobacter pylori Shi112	38.7727	1.66346	1663.46	1663.46	1	99.62	0	1563	91.4922	Complete Genome	RefSeq
	GCF_000277425.1	Helicobacter pylori PeCan18	39.0184	1.66068	1660.68	1660.68	1	99.42	0	1537	90.6474	Complete Genome	RefSeq
	GCF_000281675.2	Helicobacter pylori FD423	39.147	1.62313	134.677	23.681	115	99.54	0.78	1579	91.0766	Contig	RefSeq
	GCF_000284235.1	Arcobacter sp. L	26.5773	2.94766	2945.67	2945.67	2	99.59	0.41	2840	92.9438	Complete Genome	RefSeq
	GCF_000284355.1	Arcobacter butzleri ED-1	27.0677	2.25667	2256.68	2256.68	1	100	0	2153	93.2314	Complete Genome	RefSeq
	GCF_000285035.1	Helicobacter pylori BCS100H1	38.9461	1.5484	339.083	106.742	31	99.34	0.2	1477	91.9716	Contig	RefSeq
	GCF_000285095.1	Helicobacter pylori NQ1712	39.0837	1.57258	288.173	48.334	62	99.15	0.41	1506	91.3569	Contig	RefSeq
	GCF_000285115.1	Helicobacter pylori NQ352	38.9534	1.63915	167.051	44.659	61	98.98	0.41	1556	91.3777	Contig	RefSeq
	GCF_000285155.1	Helicobacter pylori NQ392	38.9	1.65499	206.825	70.757	80	99.42	0.81	1568	91.4853	Contig	RefSeq
	GCF_000285235.1	Helicobacter pylori NQ1671	39.077	1.62695	424.44	125.974	38	99.56	0	1536	91.1283	Contig	RefSeq
	GCF_000285895.1	Helicobacter pylori N6	38.738	1.65768	204.766	68.438	54	98.61	0.14	1578	91.4027	Contig	RefSeq
	GCF_000287735.1	Helicobacter pylori HLJHP256	38.9246	1.57641	913.127	913.127	40	99.42	0	1484	90.7483	Scaffold	RefSeq
	GCF_000287755.1	Helicobacter pylori HLJHP271	38.8183	1.58823	1228.47	1228.47	43	99.36	0	1526	90.8414	Scaffold	RefSeq
	GCF_000287775.1	Helicobacter pylori HLJHP253	38.8217	1.5896	1225.31	1225.31	20	99.42	0.41	1506	91.462	Scaffold	RefSeq
	GCF_000287835.1	Helicobacter pylori HLJHP193	38.9077	1.56933	970.042	970.042	55	99.42	0	1492	90.5856	Scaffold	RefSeq
	GCF_000287855.1	Campylobacter sp. FOBRC14	44.0869	2.14235	449.642	369.269	19	99.88	0	2168	91.5296	Contig	RefSeq
	GCF_000295975.2	Helicobacter pylori FD430	39.1033	1.64036	63.76	19.962	129	99	0.78	1621	91.2389	Contig	RefSeq
	GCF_000295995.2	Helicobacter pylori FD506	38.7369	1.61524	89.254	33.471	105	99	1.23	1568	90.4983	Contig	RefSeq
	GCF_000296015.2	Helicobacter pylori FD535	39.0819	1.67156	156.318	45.434	81	99.42	2.19	1601	91.0908	Contig	RefSeq
	GCF_000296035.2	Helicobacter pylori FD568	38.7082	1.61016	105	31.934	113	99.42	1.62	1557	91.2037	Contig	RefSeq
	GCF_000296055.2	Helicobacter pylori FD577	38.666	1.6259	128.943	45.388	74	99.42	0.26	1546	90.6388	Contig	RefSeq
	GCF_000296075.2	Helicobacter pylori FD703	39.0318	1.67648	104.901	32.871	88	99.42	1.03	1590	90.8869	Contig	RefSeq
	GCF_000296095.2	Helicobacter pylori FD662	38.9404	1.65945	173.464	41.892	66	99.28	0.37	1578	91.5579	Contig	RefSeq
	GCF_000296115.2	Helicobacter pylori FD719	39.0997	1.64217	127.232	37.275	79	99.35	0.18	1575	91.3421	Contig	RefSeq
	GCF_000296135.2	Helicobacter pylori GC26	38.7286	1.62247	117.384	26.602	111	99.01	2.7	1589	91.2741	Contig	RefSeq
	GCF_000296775.1	Sulfurovum sp. AR	39.2362	2.12577	443.878	307.537	11	98.77	1.64	2113	90.9689	Contig	RefSeq
	GCF_000299695.1	Helicobacter pylori R030b	39.214	1.61062	607.818	250.331	11	99.42	0	1493	90.4091	Contig	RefSeq
	GCF_000299715.1	Helicobacter pylori R036d	38.925	1.64026	590.646	458.44	8	99.42	0	1539	91.0575	Contig	RefSeq
	GCF_000299735.1	Helicobacter pylori R037c	38.9043	1.61413	442.243	228.31	9	99.36	0	1524	90.9469	Contig	RefSeq
	GCF_000299755.1	Helicobacter pylori R038b	38.9593	1.63276	347.304	254.658	14	99.42	0	1529	90.8093	Contig	RefSeq
	GCF_000299775.1	Helicobacter pylori R046Wa	39.0839	1.58544	555.859	294.93	8	99.57	0	1491	90.8024	Contig	RefSeq
	GCF_000299795.1	Helicobacter pylori R055a	38.8671	1.63109	504.272	313.674	16	99.42	0	1536	90.9071	Contig	RefSeq
	GCF_000299835.1	Helicobacter pylori R32b	38.9411	1.58246	834.715	834.715	10	99.42	0	1511	91.6571	Contig	RefSeq
	GCF_000299855.1	Helicobacter pylori R018c	38.8734	1.64684	434.807	395.781	15	99.42	0	1554	91.0085	Contig	RefSeq
	GCF_000310005.2	Helicobacter pylori GAM100Ai	39.2678	1.63304	206.065	76.611	79	99.62	0	1479	86.6422	Scaffold	RefSeq
	GCF_000313615.1	Campylobacter showae CSUNSWCD	45.1297	2.12517	401.824	209.023	23	99.13	0.37	2127	88.0916	Contig	RefSeq
	GCF_000314025.1	Campylobacter coli BIGS0003	31.8149	1.62132	139.262	44.3	118	98.73	1.49	1641	93.3887	Contig	RefSeq
	GCF_000314185.1	Campylobacter coli BIGS0009	32.1224	1.50002	37.397	12.594	217	97.8	0.46	1545	94.0931	Contig	RefSeq
	GCF_000314285.1	Campylobacter jejuni subsp. jejuni BIGS0014	30.8586	1.54388	48.068	7.007	324	96.25	0.66	1691	93.9765	Contig	RefSeq
	GCF_000314385.1	Campylobacter coli BIGS0019	31.5518	1.67894	62.355	11.328	276	98.42	0.23	1807	93.6037	Contig	RefSeq
	GCF_000314505.1	Campylobacter coli BIGS0025	31.477	1.65725	38.871	12.262	261	97.53	0.94	1790	93.4173	Contig	RefSeq
	GCF_000315955.1	Helicobacter pylori Aklavik117	38.7292	1.63613	1614.45	1614.45	3	99.36	0	1523	91.5308	Complete Genome	RefSeq
	GCF_000317875.1	Helicobacter pylori Aklavik86	39.205	1.50793	1494.18	1494.18	3	99.62	0	1411	92.1268	Complete Genome	RefSeq
	GCF_000321325.1	Campylobacter coli BIGS0001	31.4291	1.75269	82.635	28.853	167	99.18	2.55	1839	92.4369	Contig	RefSeq
	GCF_000333835.1	Helicobacter pylori A45	38.6706	1.64393	400.627	104.758	33	99.42	0	1553	91.6631	Contig	RefSeq
	GCF_000344295.2	Campylobacter showae CC57C	45.36	2.18735	65.929	16.873	273	100	1.43	2147	83.4053	Contig	RefSeq
	GCF_000344945.2	Helicobacter pylori GAM101Biv	39.2686	1.61093	224.516	82.794	77	99.42	0	1473	86.9447	Scaffold	RefSeq
	GCF_000344965.2	Helicobacter pylori GAM103Bi	39.2487	1.61927	287.529	95.778	70	99.42	0	1479	87.3744	Scaffold	RefSeq
	GCF_000344985.2	Helicobacter pylori GAM105Ai	39.2007	1.66661	227.734	101.294	81	99.36	0	1516	87.4286	Scaffold	RefSeq
	GCF_000345025.2	Helicobacter pylori GAM114Ai	39.3308	1.6179	228.665	107.756	63	99.36	0	1459	87.0497	Scaffold	RefSeq
	GCF_000345045.2	Helicobacter pylori GAM115Ai	39.1094	1.68001	195.198	55.878	89	99.36	0	1537	87.6973	Scaffold	RefSeq
	GCF_000345065.2	Helicobacter pylori GAM201Ai	39.3552	1.6105	310.805	157.73	76	99.36	0	1464	87.6928	Scaffold	RefSeq
	GCF_000345085.2	Helicobacter pylori GAM118Bi	39.0799	1.67871	232.566	84.263	94	99.36	0	1527	88.2865	Scaffold	RefSeq
	GCF_000345105.2	Helicobacter pylori GAM119Bi	39.1801	1.65718	228.695	73.152	77	99.36	0	1525	87.7988	Scaffold	RefSeq
	GCF_000345125.2	Helicobacter pylori GAM120Ai	39.1209	1.68267	181.1	68.951	74	99.57	0	1543	87.7972	Scaffold	RefSeq
	GCF_000345145.2	Helicobacter pylori GAM121Aii	39.182	1.66085	338.75	103.143	80	99.57	0	1520	87.6774	Scaffold	RefSeq
	GCF_000345165.2	Helicobacter pylori GAM210Bi	39.2512	1.61658	228.604	74.56	90	99.57	0	1467	86.8945	Scaffold	RefSeq
	GCF_000345185.2	Helicobacter pylori GAM231Ai	39.2287	1.62026	198.544	72.301	97	99.68	0	1466	87.2682	Scaffold	RefSeq
	GCF_000345205.2	Helicobacter pylori GAM239Bi	39.1788	1.62925	231.055	55.279	90	99.36	0	1481	86.9842	Scaffold	RefSeq
	GCF_000345225.2	Helicobacter pylori GAM244Ai	39.3338	1.59327	142.652	75.656	94	99.48	0	1473	86.9197	Scaffold	RefSeq
	GCF_000345245.2	Helicobacter pylori GAM245Ai	39.1453	1.6485	229.753	90.61	77	99.36	0	1491	87.5777	Scaffold	RefSeq
	GCF_000345265.2	Helicobacter pylori GAM246Ai	39.1635	1.66441	223.681	86.039	101	99.57	0	1518	87.3802	Scaffold	RefSeq
	GCF_000345285.2	Helicobacter pylori GAM249T	39.2373	1.62366	227.804	102.121	81	99.36	0	1452	86.5815	Scaffold	RefSeq
	GCF_000345385.2	Helicobacter pylori GAM254Ai	39.2393	1.63675	338.009	136.224	74	99.36	0	1474	86.8168	Scaffold	RefSeq
	GCF_000345465.2	Helicobacter pylori GAM263BFi	39.1545	1.64785	181.105	78.882	74	99.36	0.14	1486	87.1883	Scaffold	RefSeq
	GCF_000345485.2	Helicobacter pylori GAM264Ai	39.3856	1.60342	190.473	134.948	91	99.76	0	1442	86.1922	Scaffold	RefSeq
	GCF_000345505.2	Helicobacter pylori GAM265BSii	39.2455	1.66008	182.078	74.883	90	99.42	0	1508	87.3039	Scaffold	RefSeq
	GCF_000345545.2	Helicobacter pylori GAM270ASi	39.1884	1.64696	231.125	107.462	86	99.36	0	1508	87.3997	Scaffold	RefSeq
	GCF_000345565.2	Helicobacter pylori GAM42Ai	39.2903	1.6188	174.104	81.165	79	99.36	0	1492	88.39	Scaffold	RefSeq
	GCF_000345585.2	Helicobacter pylori GAM71Ai	39.2831	1.60045	253.01	62.748	123	99.42	0	1454	86.6274	Scaffold	RefSeq
	GCF_000345605.2	Helicobacter pylori GAM80Ai	39.178	1.63717	338.208	100.172	73	99.36	0	1487	87.4062	Scaffold	RefSeq
	GCF_000345625.2	Helicobacter pylori GAM83Bi	39.3792	1.60676	231.023	91.205	80	99.42	0.14	1473	88.0305	Scaffold	RefSeq
	GCF_000345665.2	Helicobacter pylori GAM93Bi	39.2626	1.61862	230.487	80.497	135	99.57	0	1446	84.3617	Scaffold	RefSeq
	GCF_000345685.2	Helicobacter pylori GAM96Ai	39.3657	1.65675	171.929	81.163	111	99.49	0	1533	88.6914	Scaffold	RefSeq
	GCF_000345705.2	Helicobacter pylori GAMchJs106B	39.4303	1.57677	308.327	107.143	60	99.36	0	1421	87.6439	Scaffold	RefSeq
	GCF_000345725.2	Helicobacter pylori HP116Bi	39.2127	1.64742	152.598	74.735	71	99.5	0	1507	87.2836	Scaffold	RefSeq
	GCF_000345765.2	Helicobacter pylori HP250AFiii	39.3781	1.5784	220.297	98.88	73	99.42	0	1439	88.4648	Scaffold	RefSeq
	GCF_000345985.2	Helicobacter pylori HP260ASii	39.2572	1.63328	228.259	63.778	85	99.36	0	1507	88.5527	Scaffold	RefSeq
	GCF_000346005.2	Helicobacter pylori HP260BFii	39.4296	1.57686	291.991	59.886	71	99.57	0	1449	87.8577	Scaffold	RefSeq
	GCF_000346025.2	Helicobacter pylori HP260Bi	39.1667	1.66774	182.902	66.297	81	99.57	0	1532	88.378	Scaffold	RefSeq
	GCF_000346815.2	Helicobacter pylori GAMchJs114i	39.2851	1.61191	184.418	82.228	75	99.42	0	1464	86.995	Scaffold	RefSeq
	GCF_000346835.2	Helicobacter pylori GAMchJs117Ai	39.2563	1.61215	198.715	78.209	72	99.41	0	1451	87.1437	Scaffold	RefSeq
	GCF_000346855.2	Helicobacter pylori GAMchJs124i	39.2846	1.61226	211.26	68.76	76	99.57	0.27	1459	87.3681	Scaffold	RefSeq
	GCF_000346875.2	Helicobacter pylori GAMchJs136i	39.2301	1.65517	136.899	67.599	85	99.36	0	1522	87.8261	Scaffold	RefSeq
	GCF_000348865.1	Helicobacter pylori OK113	38.7301	1.61662	1616.62	1616.62	1	99.36	0.16	1518	91.2434	Complete Genome	RefSeq
	GCF_000348885.1	Helicobacter pylori OK310	38.7722	1.59544	1591.28	1591.28	2	99.42	0	1500	91.0972	Complete Genome	RefSeq
	GCF_000349405.1	Helicobacter pylori Hp H-1	39.0132	1.68293	130.894	46.139	54	99.36	0	1579	91.4206	Contig	RefSeq
	GCF_000349465.1	Helicobacter pylori UMB_G1	39.2447	1.5718	743.596	379.127	5	99.62	0	1475	91.0103	Contig	RefSeq
	GCF_000349485.1	Helicobacter pylori CCHI 33	39.1855	1.65933	442.735	246.577	11	99.5	0	1558	90.9364	Contig	RefSeq
	GCF_000349505.1	Helicobacter pylori CPY1662	38.757	1.59582	600.002	300.206	9	99.42	0	1514	91.2104	Contig	RefSeq
	GCF_000349975.1	Helicobacter cinaedi ATCC BAA-487	38.3435	2.24013	2240.13	2240.13	1	99.41	0.94	2257	90.2232	Complete Genome	RefSeq
	GCF_000355825.1	Campylobacter jejuni subsp. jejuni ICDCCJ07002	30.4547	1.69841	973.794	973.794	14	99.69	0.29	1732	94.1638	Scaffold	RefSeq
	GCF_000359645.1	Helicobacter pylori Hp A-11	38.8438	1.66834	1668.34	1668.34	1	99.62	0	1572	91.12	Contig	RefSeq
	GCF_000374605.1	Campylobacter ureolyticus DSM 20703	28.9166	1.74059	353.594	304.567	37	98.95	0	1746	91.6551	Scaffold	RefSeq
	GCF_000376325.1	Campylobacter curvus DSM 6644	44.2654	1.9549	576.085	467.932	8	99.51	0.37	1901	91.6865	Contig	RefSeq
	GCF_000392515.3	Helicobacter pylori UM037	38.8932	1.69279	1692.79	1692.79	1	99.42	0.27	1590	90.5698	Complete Genome	RefSeq
	GCF_000392535.3	Helicobacter pylori UM066	38.6166	1.65805	1658.05	1658.05	1	99.62	0.41	1543	91.6528	Complete Genome	RefSeq
	GCF_000401295.1	Helicobacter pylori NAK7	39.0429	1.58671	141.024	67.706	68	99.42	0	1515	91.7492	Contig	RefSeq
	GCF_000401315.1	Helicobacter pylori UM018	39.0577	1.61455	232.566	64.5	72	99.56	0	1532	91.5364	Contig	RefSeq
	GCF_000401335.1	Helicobacter pylori UM054	39.1078	1.59447	169.213	39.593	81	99.42	0	1529	91.5615	Contig	RefSeq
	GCF_000401355.1	Helicobacter pylori UM007	38.8137	1.57585	121.654	60.791	72	99.42	0.41	1507	91.7615	Contig	RefSeq
	GCF_000401375.1	Helicobacter pylori UM034	38.7215	1.60843	141.471	60.687	65	99.48	0	1523	91.8102	Contig	RefSeq
	GCF_000401395.1	Helicobacter pylori UM045	39.0136	1.59421	163.01	63.428	59	99.48	0	1508	91.233	Contig	RefSeq
	GCF_000413435.1	Campylobacter ureolyticus ACS-301-V-Sch3b	29.329	1.69846	999.594	999.594	19	98.95	0	1699	91.899	Scaffold	RefSeq
	GCF_000420385.1	Hippea alviniae EP5-r	37.0312	1.74939	1281.27	1281.27	4	98.77	0.41	1744	94.2984	Contig	RefSeq
	GCF_000438475.1	Helicobacter pylori HPARG8G	39.0442	1.60223	523.437	120.883	47	92.92	6.5	1523	91.4067	Contig	RefSeq
	GCF_000438495.1	Helicobacter pylori HPARG63	38.8007	1.66868	398.673	195.055	34	99.42	0	1562	91.0587	Contig	RefSeq
	GCF_000439295.2	Helicobacter pylori UM298	38.8193	1.59454	1594.54	1594.54	1	99.42	0	1507	91.5134	Complete Genome	RefSeq
	GCF_000444175.1	Helicobacter pylori wls-5-3	38.6806	1.65388	700.63	135.483	91	99.42	0.27	1603	91.6529	Contig	RefSeq
	GCF_000444305.1	Helicobacter pylori UM111	38.6812	1.66313	207.855	84.518	38	99.42	0.14	1558	90.8549	Contig	RefSeq
	GCF_000444325.1	Helicobacter pylori UM023	38.7565	1.62308	136.488	90.187	34	99.42	0.14	1535	91.017	Contig	RefSeq
	GCF_000444345.1	Helicobacter pylori UM038	38.435	1.76205	209.815	81.893	44	99.41	1.38	1645	91.2617	Contig	RefSeq
	GCF_000444365.1	Helicobacter pylori UM065	38.8987	1.58665	202.405	68.347	38	99.56	0.41	1491	90.8983	Contig	RefSeq
	GCF_000444385.1	Helicobacter pylori UM084	39.0509	1.65683	208.887	99.085	34	99.57	0.13	1546	90.6221	Contig	RefSeq
	GCF_000444495.1	Helicobacter pylori UM114	38.9208	1.70894	200.355	90.566	36	99.36	0	1599	90.7161	Contig	RefSeq
	GCF_000444745.1	Helicobacter pylori UM085	38.735	1.64506	230.505	55.125	50	99.42	0.32	1554	90.3378	Contig	RefSeq
	GCF_000444785.1	Helicobacter pylori UM067	39.0362	1.68084	186.26	77.308	44	99.42	0.46	1583	90.5528	Contig	RefSeq
	GCF_000445475.1	Sulfurimonas sp. AST-10	34.8912	2.30202	392.279	235.215	28	100	0.61	2213	91.7323	Contig	RefSeq
	GCF_000448405.1	Helicobacter pylori PZ5004	38.7596	1.5865	42.875	11.183	259	96.75	2.75	1683	90.5162	Contig	RefSeq
	GCF_000448425.1	Helicobacter pylori PZ5024	38.3257	1.52204	37.095	7.384	360	90.07	1.04	1704	90.0794	Contig	RefSeq
	GCF_000448445.1	Helicobacter pylori PZ5026	38.7366	1.62272	44.212	13.341	224	98.02	1.72	1671	90.8233	Contig	RefSeq
	GCF_000448465.1	Helicobacter pylori PZ5056	38.7214	1.60334	65.84	9.008	298	96.36	3.07	1728	90.6321	Contig	RefSeq
	GCF_000448485.1	Helicobacter pylori PZ5080	38.6296	1.61378	40.156	11.578	244	97.39	2.88	1701	90.7933	Contig	RefSeq
	GCF_000448505.1	Helicobacter pylori PZ5086	38.7767	1.55991	35.826	10.915	244	95.23	1.44	1639	90.9967	Contig	RefSeq
	GCF_000455765.1	Helicobacter pylori GAM117Ai	39.2176	1.64473	234.255	74.196	98	99.36	0.2	1557	90.964	Scaffold	RefSeq
	GCF_000466645.1	Campylobacter concisus UNSW3	39.5889	1.90702	364.913	92.608	61	99.51	0.12	1935	91.3937	Contig	RefSeq
	GCF_000466665.1	Campylobacter concisus UNSW1	39.506	1.93713	264.17	117.975	72	99.51	0.74	1918	92.2633	Contig	RefSeq
	GCF_000466685.1	Campylobacter concisus UNSWCS	39.2487	2.10873	156.117	68.143	177	99.51	0.25	2242	90.6194	Contig	RefSeq
	GCF_000466705.1	Campylobacter concisus ATCC 51561	39.6353	1.9957	188.609	111.029	69	99.51	0.12	1979	91.4215	Contig	RefSeq
	GCF_000466725.1	Campylobacter concisus UNSW2	39.1798	2.01366	336.573	89.312	98	99.51	0.49	2056	91.1655	Contig	RefSeq
	GCF_000466745.1	Campylobacter concisus ATCC 51562	37.6852	1.84175	651.492	361.423	21	99.51	0	1827	92.6866	Contig	RefSeq
	GCF_000470055.1	Campylobacter coli 76339	31.8763	1.58449	1584.49	1584.49	3	97.75	0.11	1526	92.8574	Chromosome	RefSeq
	GCF_000470075.1	Helicobacter pylori HP87P7tlpDRI	38.7176	1.66499	258.895	83.038	46	99.42	0	1585	91.4545	Contig	RefSeq
	GCF_000470135.1	Helicobacter pylori HP87hu	38.8959	1.63776	181.601	74.093	72	99.42	0.41	1585	91.0527	Contig	RefSeq
	GCF_000472305.1	Helicobacter pylori CG-IMSS-2012	39.0244	1.59905	107.164	60.556	45	98.81	0	1516	91.1842	Contig	RefSeq
	GCF_000475455.1	Helicobacter pylori SA45A	39.0106	1.63853	177.601	59.743	56	99.36	0	1534	90.9825	Contig	RefSeq
	GCF_000475475.1	Helicobacter pylori SA233A	38.6912	1.57854	206.299	84.216	49	99.94	0	1486	90.7209	Contig	RefSeq
	GCF_000475515.1	Helicobacter pylori SA302C	39.0018	1.57193	206.106	119.035	49	99.42	0	1487	91.6965	Contig	RefSeq
	GCF_000475535.1	Helicobacter pylori SA220A	38.9761	1.6646	199.198	54.173	78	99.36	0	1557	91.0543	Contig	RefSeq
	GCF_000475575.1	Helicobacter pylori SA161C	38.9706	1.68914	221.926	97.519	62	99.36	0	1602	90.9661	Contig	RefSeq
	GCF_000475595.1	Helicobacter pylori SA162C	39.0928	1.64711	106.702	49.814	103	99.36	0	1587	90.9699	Contig	RefSeq
	GCF_000475615.1	Helicobacter pylori SA157A	38.9288	1.67041	132.765	52.65	72	99.36	0.54	1566	90.9018	Contig	RefSeq
	GCF_000475655.1	Helicobacter pylori SA226A	38.8386	1.70537	160.045	79.77	59	99.36	0.07	1602	90.7852	Contig	RefSeq
	GCF_000475695.1	Helicobacter pylori SA173C	38.8279	1.65704	173.998	82.385	59	99.42	0	1567	91.3321	Contig	RefSeq
	GCF_000475735.1	Helicobacter pylori SA40A	38.4639	1.646	242.522	123.797	48	99.94	0	1548	90.4823	Contig	RefSeq
	GCF_000475775.1	Helicobacter pylori SA156A	38.9613	1.69973	273.019	127.736	50	99.62	0	1605	90.8715	Contig	RefSeq
	GCF_000475895.1	Helicobacter pylori SA194C	38.6915	1.56657	151.774	82.712	54	99.94	0	1481	90.442	Contig	RefSeq
	GCF_000475915.1	Helicobacter pylori SA155C	38.4073	1.66459	158.123	79.573	57	99.94	0	1564	90.6417	Contig	RefSeq
	GCF_000476015.1	Helicobacter pylori SA37A	38.9483	1.60049	214.99	99.065	46	99.62	0	1515	91.265	Contig	RefSeq
	GCF_000476055.1	Helicobacter pylori SA171A	38.838	1.61428	225.427	105.889	36	99.42	0	1518	91.6166	Contig	RefSeq
	GCF_000476215.1	Helicobacter pylori SA175C	38.5367	1.61791	390.395	211.308	26	99.94	0	1513	90.8979	Contig	RefSeq
	GCF_000476255.1	Helicobacter pylori SA166A	38.5968	1.59909	259.371	75.39	48	99.52	0	1509	90.6807	Contig	RefSeq
	GCF_000476275.1	Helicobacter pylori SA213A	38.7802	1.62589	251.124	67.455	86	99.42	0.1	1551	91.2742	Contig	RefSeq
	GCF_000476295.1	Helicobacter pylori SA47A	38.4284	1.67077	297.588	269.337	43	99.59	0	1556	90.7898	Contig	RefSeq
	GCF_000476415.1	Helicobacter pylori SA34A	38.4555	1.64485	332.504	135.821	31	99.94	0	1540	90.7017	Contig	RefSeq
	GCF_000476435.1	Helicobacter pylori SA222C	38.9459	1.63002	332.735	120.958	38	99.36	0.2	1549	91.874	Contig	RefSeq
	GCF_000476475.1	Helicobacter pylori SA253C	38.4536	1.64619	197.03	83.836	44	99.94	0	1537	90.7411	Contig	RefSeq
	GCF_000476515.1	Helicobacter pylori SA31C	39.0895	1.61518	199.187	86.33	47	99.36	0.27	1516	91.0213	Contig	RefSeq
	GCF_000476635.1	Helicobacter pylori SA30A	38.8929	1.67039	249.492	166.837	64	99.36	0	1581	91.0554	Contig	RefSeq
	GCF_000476655.1	Helicobacter pylori SA303C	38.5994	1.63834	174.634	59.6	88	99.94	0	1560	90.5834	Contig	RefSeq
	GCF_000476675.1	Helicobacter pylori SA168A	39.0039	1.6422	143.959	62.303	74	99.36	0	1560	90.87	Contig	RefSeq
	GCF_000476715.1	Helicobacter pylori SA301A	39.0319	1.65766	174.851	89.669	51	99.36	0	1570	90.9207	Contig	RefSeq
	GCF_000476815.1	Helicobacter pylori SA172C	38.4393	1.65807	245.425	124.93	51	99.94	0	1553	90.5689	Contig	RefSeq
	GCF_000476855.1	Helicobacter pylori SA221C	38.8505	1.62568	302.446	81.699	42	99.36	0	1529	91.6381	Contig	RefSeq
	GCF_000476915.1	Helicobacter pylori SA165A	38.8279	1.61689	285.925	152.013	36	99.42	0	1528	91.5807	Contig	RefSeq
	GCF_000476995.1	Helicobacter pylori SA36C	38.4662	1.64061	223.942	90.6	57	99.94	0	1542	90.5476	Contig	RefSeq
	GCF_000477015.1	Helicobacter pylori SA174A	38.491	1.65264	217.915	64.562	91	99.94	0.73	1574	90.6039	Contig	RefSeq
	GCF_000477135.1	Helicobacter pylori SA251A	38.5754	1.63558	280.572	127.064	35	99.94	0	1516	90.5734	Contig	RefSeq
	GCF_000477155.1	Helicobacter pylori SA170C	39.2121	1.61187	228.569	76.598	53	99.57	0	1525	90.7342	Contig	RefSeq
	GCF_000477175.1	Helicobacter pylori SA146A	38.8926	1.67345	164.41	92.546	45	99.57	0.14	1564	90.902	Contig	RefSeq
	GCF_000477235.1	Helicobacter pylori SA160A	38.5081	1.65885	266.296	81.029	50	99.94	0	1549	90.541	Contig	RefSeq
	GCF_000497465.2	Helicobacter pylori X47-2AL	38.9023	1.61211	134.215	53.589	62	99.42	0	1487	87.365	Contig	RefSeq
	GCF_000505605.1	Campylobacter coli K3	31.2835	1.68067	289.705	169.114	30	99.29	0.23	1691	92.8503	Scaffold	RefSeq
	GCF_000507845.1	Helicobacter macacae MIT 99-5501	40.5987	2.36953	1682.6	1682.6	12	97.82	0	2037	84.2345	Scaffold	RefSeq
	GCF_000507865.1	Helicobacter canis NCTC 12740	45.0014	1.93282	1932.82	1932.82	7	98.59	0.29	1789	91.3638	Scaffold	RefSeq
	GCF_000509365.1	Helicobacter fennelliae MRY12-0050	37.9003	2.15565	299.885	156.525	49	98.42	1.58	2118	87.5905	Contig	RefSeq
	GCF_000513515.1	Helicobacter pylori Sahul64	38.7649	1.64427	162.946	78.473	54	99.42	0	1566	91.3168	Contig	RefSeq
	GCF_000517565.1	Desulfurella acetivorans A63	32.0777	1.81999	1816.49	1816.49	2	98.77	1.23	1816	93.4944	Complete Genome	RefSeq
	GCF_000518225.1	Helicobacter pametensis ATCC 51478	40.1124	1.43507	555.62	190.121	13	96.54	1.06	1368	93.9816	Scaffold	RefSeq
	GCF_000521245.1	Helicobacter pylori HLJ039	38.7134	1.61	345.435	176.997	34	99.42	0.06	1538	91.3341	Contig	RefSeq
	GCF_000522465.1	Arcobacter cibarius LMG 21996	27.1185	2.20135	232.245	119.037	44	98.78	0.41	2152	91.8811	Contig	RefSeq
	GCF_000523275.1	Lebetimonas sp. JH292	31.4322	1.641	1456.55	1456.55	5	98.58	0.41	1799	89.9416	Contig	RefSeq
	GCF_000523315.1	Lebetimonas sp. JS032	31.4945	1.70913	1520.92	1520.92	5	99.39	0.61	1813	93.259	Contig	RefSeq
	GCF_000523335.1	Lebetimonas sp. JS138	31.5052	1.68867	1498.44	1498.44	5	99.19	0.61	1773	93.2512	Contig	RefSeq
	GCF_000523355.1	Lebetimonas sp. JS170	31.3278	1.74047	1550.26	1550.26	5	99.39	0.61	1818	93.9838	Contig	RefSeq
	GCF_000526195.1	Hippea sp. KM1	42.8481	1.74231	1742.31	1742.31	1	100	0.82	1705	94.3485	Contig	RefSeq
	GCF_000568815.1	Sulfurospirillum multivorans DSM 12446	40.8983	3.17573	3175.73	3175.73	1	100	1.04	3235	92.2836	Complete Genome	RefSeq
	GCF_000583775.1	Campylobacter coli RM4661	31.1188	1.87224	1824.27	1824.27	2	99.24	0.32	1915	92.3128	Complete Genome	RefSeq
	GCF_000585155.1	Arcobacter faecis	27.1822	2.49688	342.231	127.252	55	99.19	0.81	2430	91.8291	Scaffold	RefSeq
	GCF_000585175.1	Arcobacter sp. AF1028	27.2413	2.41479	299.288	148.259	47	99.19	0.41	2336	92.1475	Scaffold	RefSeq
	GCF_000585195.1	Arcobacter lanthieri	26.8379	2.26009	854.651	414.791	24	99.19	0.2	2200	91.7465	Scaffold	RefSeq
	GCF_000590775.1	Helicobacter pylori SouthAfrica20	38.5747	1.6229	1622.9	1622.9	1	99.94	0	1508	90.4208	Complete Genome	RefSeq
	GCF_000591235.1	Helicobacter pylori wls-5-17	38.8309	1.56421	237.547	75.209	40	99.42	0	1499	91.934	Contig	RefSeq
	GCF_000597725.1	Sulfurospirillum arcachonense DSM 9755	30.3901	2.65638	325.233	141.468	43	99.62	0	2625	93.3674	Scaffold	RefSeq
	GCF_000597805.1	Campylobacter corcagiensis	31.8592	1.67318	298.207	281.888	21	98.4	0.55	1694	92.3992	Contig	RefSeq
	GCF_000597825.1	Campylobacter ureolyticus	29.0183	1.6657	241.73	131.279	25	98.65	0.07	1655	92.2912	Contig	RefSeq
	GCF_000600045.1	Helicobacter pylori oki102	38.8065	1.63321	1633.21	1633.21	1	99.36	0.1	1522	91.4153	Complete Genome	RefSeq
	GCF_000600085.1	Helicobacter pylori oki112	38.811	1.63793	1637.92	1637.92	1	99.36	0.1	1525	91.3433	Complete Genome	RefSeq
	GCF_000600125.1	Helicobacter pylori oki128	38.9726	1.55383	1553.83	1553.83	1	99.48	0	1452	91.6563	Complete Genome	RefSeq
	GCF_000600145.1	Helicobacter pylori oki154	38.7951	1.5997	1599.7	1599.7	1	99.42	0	1499	91.4637	Complete Genome	RefSeq
	GCF_000600165.1	Helicobacter pylori oki422	38.8287	1.63485	1634.85	1634.85	1	99.57	0.1	1526	91.5049	Complete Genome	RefSeq
	GCF_000600185.1	Helicobacter pylori oki673	38.8203	1.59506	1595.06	1595.06	1	99.01	0	1490	91.5888	Complete Genome	RefSeq
	GCF_000600205.1	Helicobacter pylori oki828	38.8037	1.60034	1600.35	1600.35	1	99.42	0	1492	91.5454	Complete Genome	RefSeq
	GCF_000604265.1	Helicobacter pylori SA35C	38.8876	1.65911	203.497	106.406	43	99.36	0	1551	91.06	Contig	RefSeq
	GCF_000604285.1	Helicobacter pylori SA46A	39.1627	1.59986	253.084	62.145	70	99.42	0	1512	91.2285	Contig	RefSeq
	GCF_000604325.1	Helicobacter pylori SA169A	38.4803	1.65221	86.298	31.926	125	99.47	0	1581	90.5391	Contig	RefSeq
	GCF_000604405.1	Helicobacter pylori SA227C	39.0572	1.66498	168.045	53.596	64	99.36	0	1577	90.8544	Contig	RefSeq
	GCF_000620965.1	Campylobacter upsaliensis DSM 5365	34.9586	1.61905	217.341	118.24	44	99.69	0	1621	94.6774	Scaffold	RefSeq
	GCF_000621005.1	Campylobacter cuniculorum DSM 23162	31.2367	1.87141	320.48	84.712	46	99.88	0.37	1833	88.1679	Scaffold	RefSeq
	GCF_000648635.1	Arcobacter lanthieri	26.4132	2.23621	539.069	338.26	28	98.78	0	2202	93.6213	Scaffold	RefSeq
	GCF_000685605.1	Campylobacter jejuni 30286	30.4394	1.64508	224.025	138.701	18	99.38	0.15	1679	94.5634	Contig	RefSeq
	GCF_000685705.1	Helicobacter pylori	38.8762	1.65906	1659.06	1659.06	1	99.57	0.64	1582	91.1787	Complete Genome	RefSeq
	GCF_000685745.1	Helicobacter pylori	38.9641	1.60421	1604.21	1604.21	1	99.42	0	1508	91.1587	Complete Genome	RefSeq
	GCF_000686225.1	Campylobacter jejuni 10186	30.334	1.65871	306.314	187.848	24	99.51	0.11	1736	94.3125	Scaffold	RefSeq
	GCF_000686305.1	Campylobacter jejuni 30318	30.289	1.70117	302.93	179.429	28	98.97	0.14	1783	94.0971	Scaffold	RefSeq
	GCF_000686345.1	Campylobacter jejuni Cj1	30.181	1.75363	206.852	175.512	52	99.57	0.15	1794	93.967	Scaffold	RefSeq
	GCF_000686565.1	Helicobacter bilis ATCC 51630	34.9268	2.47517	171.415	43.584	131	96.82	0.64	2277	82.7493	Scaffold	RefSeq
	GCF_000687535.1	Helicobacter rodentium ATCC 700285	37.0432	1.81065	297.685	153.644	29	98.9	0.07	1817	89.8706	Contig	RefSeq
	GCF_000688975.1	Helicobacter pylori	38.9402	1.63437	197.66	53.296	51	99.62	0.51	1538	91.5391	Contig	RefSeq
	GCF_000701745.1	Campylobacter jejuni subsp. doylei ATCC 49349	30.4872	1.73427	244.512	104.214	47	99.26	0.09	1805	92.5584	Scaffold	RefSeq
	GCF_000705255.1	Campylobacter mucosalis	36.6414	1.75173	433.554	214.63	42	98.15	0.86	1793	93.2607	Contig	RefSeq
	GCF_000705275.1	Campylobacter hyointestinalis subsp. hyointestinalis	33.9315	1.73327	393.79	224.275	26	98.77	0	1748	91.4126	Contig	RefSeq
	GCF_000709945.1	Helicobacter pylori D33	38.8936	1.54515	326.871	67.314	64	99.42	0	1486	91.0984	Contig	RefSeq
	GCF_000730525.1	Helicobacter pylori	38.9784	1.6382	300.318	80.036	73	99.57	0	1549	91.2759	Scaffold	RefSeq
	GCF_000736415.1	Campylobacter iguaniorum	35.7449	1.75464	1684.61	1684.61	2	99.88	0.37	1774	91.7235	Complete Genome	RefSeq
	GCF_000737085.1	Campylobacter jejuni subsp. jejuni	30.5217	1.65174	1651.74	1651.74	1	99.85	0.11	1666	93.8402	Complete Genome	RefSeq
	GCF_000740095.1	Helicobacter pylori	38.7045	1.60983	1056.22	1056.22	37	99.62	0	1523	90.9018	Scaffold	RefSeq
	GCF_000740115.1	Helicobacter pylori	38.6941	1.6334	1188.82	1188.82	37	99.62	0	1552	91.231	Scaffold	RefSeq
	GCF_000744435.1	Hippea jasoniae	37.0062	1.71478	298.088	234.612	18	98.63	0	1701	95.2734	Contig	RefSeq
	GCF_000762845.1	Helicobacter sp. MIT 01-6451	35.7645	2.05267	980.666	762.203	134	99.18	4.83	2032	91.049	Scaffold	RefSeq
	GCF_000762875.1	Helicobacter sanguini	34.6636	2.92261	2250.01	2250.01	434	95.62	7.45	2659	85.7651	Scaffold	RefSeq
	GCF_000762925.1	Helicobacter sp. MIT 03-1614	35.7785	1.94688	80.401	29.545	172	100	0.4	2021	91.9127	Contig	RefSeq
	GCF_000763135.1	Helicobacter sp. MIT 09-6949	41.0414	1.9051	114.262	33.571	140	99.65	0.47	1876	90.9196	Contig	RefSeq
	GCF_000765665.1	Helicobacter sp. MIT 05-5293	37.6624	2.01036	911.646	494.183	264	99.53	5.18	2056	91.1808	Scaffold	RefSeq
	GCF_000765695.1	Helicobacter sp. MIT 11-5569	34.5835	2.02419	993.324	128.887	125	99.12	5.83	2091	91.8222	Scaffold	RefSeq
	GCF_000765745.1	Helicobacter apodemus	32.9878	2.11494	49.226	12.348	628	97.95	2.25	2414	88.4151	Contig	RefSeq
	GCF_000765825.1	Helicobacter magdeburgensis	38.7515	2.08446	45.755	11.888	360	97.64	2.94	2303	89.8914	Contig	RefSeq
	GCF_000765885.1	Helicobacter trogontum	33.2252	2.54883	46.55	13.697	657	97.1	1.41	2595	80.6494	Contig	RefSeq
	GCF_000765925.1	Helicobacter bilis	34.8134	2.55113	1240.1	1175.71	291	97.17	0.74	2358	81.2757	Scaffold	RefSeq
	GCF_000766025.1	Helicobacter pylori	38.7328	1.57747	152.612	53.175	58	99.22	0.19	1511	91.8664	Contig	RefSeq
	GCF_000766035.1	Helicobacter pylori	38.8527	1.53981	408.9	142.137	38	99.62	0	1465	91.8308	Contig	RefSeq
	GCF_000788295.1	Campylobacter sputorum biovar sputorum	29.1403	1.78058	232.553	115.802	51	98.95	0.55	1813	91.9029	Contig	RefSeq
	GCF_000802455.1	Helicobacter pylori	39.1356	1.58716	125.177	49.733	65	99.36	0.06	1513	91.2319	Scaffold	RefSeq
	GCF_000802465.1	Helicobacter pylori	38.9512	1.61834	146.281	61.07	60	99.16	0	1540	91.4654	Scaffold	RefSeq
	GCF_000802505.1	Helicobacter pylori	39.2006	1.54445	207.393	60.666	54	99.36	0	1457	91.5355	Scaffold	RefSeq
	GCF_000802525.1	Helicobacter pylori	38.8993	1.66674	141.551	53.867	74	99.36	0.14	1577	90.8466	Scaffold	RefSeq
	GCF_000802545.1	Helicobacter pylori	39.0333	1.61967	158.191	67.049	59	99.36	0	1541	91.6213	Scaffold	RefSeq
	GCF_000802575.1	Helicobacter pylori	38.9546	1.61567	206.525	57.324	49	99.57	0	1526	91.6444	Scaffold	RefSeq
	GCF_000802605.1	Helicobacter pylori	38.9461	1.61997	218.509	93.436	61	99.42	0.14	1527	91.57	Scaffold	RefSeq
	GCF_000802625.1	Helicobacter pylori	39.1126	1.5733	114.759	34.033	86	99.32	0.06	1507	91.4619	Scaffold	RefSeq
	GCF_000802645.1	Helicobacter pylori	38.9607	1.64208	151.809	66.045	74	99.36	0	1557	91.5067	Scaffold	RefSeq
	GCF_000813325.1	Sulfurospirillum cavolei NBRC 109482	43.8191	2.83318	346.589	216.672	27	99.87	3.92	2806	92.6406	Contig	RefSeq
	GCF_000813345.1	Sulfurospirillum arsenophilum NBRC 109478	39.2427	2.62998	892.792	641.423	11	99.62	0.65	2579	93.6997	Contig	RefSeq
	GCF_000814265.1	Campylobacter fetus subsp. testudinum	33.1286	1.77639	1776.39	1776.39	1	99.69	0	1704	91.8531	Complete Genome	RefSeq
	GCF_000816185.1	Campylobacter insulaenigrae NCTC 12927	28.1926	1.46508	1465.08	1465.08	1	98.78	0.37	1462	93.9532	Complete Genome	RefSeq
	GCF_000816225.1	Campylobacter lari subsp. concheus LMG 11760	29.7251	1.5021	1502.1	1502.1	1	98.78	0	1477	94.2682	Complete Genome	RefSeq
	GCF_000816245.1	Campylobacter sp. RM16704	28.4689	1.55754	1557.54	1557.54	1	98.78	0	1526	93.2059	Complete Genome	RefSeq
	GCF_000816265.1	Campylobacter subantarcticus LMG 24374	29.9447	1.78254	1782.54	1782.54	1	98.41	0	1732	92.542	Complete Genome	RefSeq
	GCF_000816305.1	Campylobacter subantarcticus LMG 24377	29.752	1.85299	1852.99	1852.99	1	98.78	0	1836	91.8546	Complete Genome	RefSeq
	GCF_000816345.1	Campylobacter volucris LMG 24379	28.5715	1.51795	1517.95	1517.95	1	98.78	0	1502	93.5874	Complete Genome	RefSeq
	GCF_000816365.1	Campylobacter lari NCTC 11845	29.3616	1.79151	1791.51	1791.51	1	98.78	0	1726	92.8567	Complete Genome	RefSeq
	GCF_000816385.1	Campylobacter lari CCUG 22395	29.865	1.52303	1523.03	1523.03	1	98.78	0	1496	93.8945	Complete Genome	RefSeq
	GCF_000816405.1	Campylobacter lari RM16701	29.9044	1.51646	1516.45	1516.45	1	98.78	0	1482	94.3308	Complete Genome	RefSeq
	GCF_000816425.1	Campylobacter lari RM16712	29.7355	1.56501	1565.01	1565.01	1	98.78	0	1536	93.8223	Complete Genome	RefSeq
	GCF_000816785.1	Campylobacter peloridis LMG 23910	28.4609	1.76279	1711.37	1711.37	3	98.78	0	1676	92.78	Complete Genome	RefSeq
	GCF_000817025.1	Helicobacter pylori	38.705	1.58647	1586.47	1586.47	1	99.42	0	1498	91.5658	Complete Genome	RefSeq
	GCF_000824885.1	Helicobacter pylori	38.8887	1.64276	152.26	47.524	101	98.72	0.87	1603	91.2917	Contig	RefSeq
	GCF_000824925.1	Helicobacter pylori	38.7925	1.65575	238.612	74.088	50	99.36	0.14	1562	91.6224	Contig	RefSeq
	GCF_000828955.1	Helicobacter pylori NY40	38.8071	1.69692	1696.92	1696.92	1	99.42	0.07	1605	90.4701	Complete Genome	RefSeq
	GCF_000835305.1	Campylobacter jejuni subsp. jejuni	30.5319	1.67078	1670.78	1670.78	1	99.81	0.11	1701	93.8841	Complete Genome	RefSeq
	GCF_000934305.1	Campylobacter jejuni subsp. jejuni	30.6508	1.61238	1612.38	1612.38	1	99.66	0.11	1607	94.3217	Complete Genome	RefSeq
	GCF_000935065.1	Arcobacter anaerophilus	30.1756	3.2473	1403.1	1179.48	7	97.83	1.56	3286	90.5411	Contig	RefSeq
	GCF_000943395.1	Campylobacter jejuni subsp. jejuni	30.5745	1.72774	152.177	46.758	125	99.34	0.19	1792	92.7227	Scaffold	RefSeq
	GCF_000943435.1	Campylobacter jejuni subsp. jejuni	30.0775	1.77277	186.605	107.221	80	99.05	0.11	1863	92.8799	Scaffold	RefSeq
	GCF_000943445.1	Campylobacter jejuni subsp. jejuni	30.2806	1.74798	191.218	71.617	81	99.25	0.11	1818	93.0036	Scaffold	RefSeq
	GCF_000966875.1	Helicobacter pylori	38.8021	1.72558	330.602	135.224	32	99.42	0.3	1605	90.7238	Scaffold	RefSeq
	GCF_000982695.1	Helicobacter pylori J99	39.0464	1.69837	1698.37	1698.37	1	99.36	0	1550	90.499	Complete Genome	RefSeq
	GCF_000987835.1	Sulfurovum lithotrophicum	44.2592	2.21789	2217.89	2217.89	1	98.36	1.64	2163	91.237	Complete Genome	RefSeq
	GCF_001010585.1	Arcobacter butzleri L348	27.0553	2.47136	118.164	36.802	177	100	1.42	2561	92.5638	Scaffold	RefSeq
	GCF_001010675.1	Arcobacter butzleri L352	27.0201	2.23366	201.344	91.679	62	100	0	2235	93.277	Contig	RefSeq
	GCF_001017575.1	Campylobacter lari	29.844	1.56303	1563.03	1563.03	1	98.78	0	1549	93.7609	Complete Genome	RefSeq
	GCF_001051445.1	Helicobacter pylori	38.6759	1.61777	177.886	52.801	51	99.62	0.61	1565	91.6745	Contig	RefSeq
	GCF_001051485.1	Helicobacter pylori	38.9481	1.65784	260.886	153.641	17	99.36	0.06	1568	91.4855	Contig	RefSeq
	GCF_001185015.1	Helicobacter pylori	38.8591	1.61754	231.133	90.197	20	99.62	0	1533	91.5999	Contig	RefSeq
	GCF_001185025.1	Helicobacter pylori	38.7671	1.59207	266.685	153.847	18	99.36	0.2	1521	91.6469	Contig	RefSeq
	GCF_001185035.1	Helicobacter pylori	38.9466	1.63471	240.532	185.427	27	99.42	0	1547	91.364	Contig	RefSeq
	GCF_001185045.1	Helicobacter pylori	39.1542	1.59753	375.408	158.38	16	99.42	0	1508	91.6217	Contig	RefSeq
	GCF_001185095.1	Helicobacter pylori	39.1241	1.59372	346.159	96.269	23	99.42	0	1512	91.4909	Contig	RefSeq
	GCF_001189585.1	Helicobacter pylori	38.9084	1.67294	117.987	40.452	62	99.01	0.96	1623	90.6771	Contig	RefSeq
	GCF_001189605.1	Helicobacter pylori	38.5528	1.34992	263.437	110.687	17	81.9	0	1272	91.3418	Contig	RefSeq
	GCF_001189655.1	Helicobacter pylori	39.1166	1.55566	212.235	111.137	22	99.42	0	1474	91.4018	Contig	RefSeq
	GCF_001189675.1	Helicobacter pylori	39.1393	1.61324	237.42	106.422	28	99.42	0.12	1529	91.4768	Contig	RefSeq
	GCF_001189685.1	Helicobacter pylori	38.64	1.64311	277.351	174.853	16	99.42	0	1550	91.895	Contig	RefSeq
	GCF_001189695.1	Helicobacter pylori	38.7843	1.56901	219.046	123.332	28	99.36	0	1506	91.7449	Contig	RefSeq
	GCF_001189735.1	Helicobacter pylori	38.8449	1.63072	423.766	231.586	13	99.5	0.1	1529	91.5641	Contig	RefSeq
	GCF_001189755.1	Helicobacter pylori	38.6861	1.62316	333.865	156.967	19	99.62	0	1532	91.5222	Contig	RefSeq
	GCF_001189765.1	Helicobacter pylori	38.7331	1.58224	200.25	93.564	23	99.62	0	1509	91.6397	Contig	RefSeq
	GCF_001189775.1	Helicobacter pylori	39.0084	1.63146	271.501	151.419	17	99.56	0	1539	91.5761	Contig	RefSeq
	GCF_001189815.1	Helicobacter pylori	38.6036	1.63339	263.09	149.747	24	99.42	0.41	1560	91.7291	Contig	RefSeq
	GCF_001189835.1	Helicobacter pylori	39.4663	1.63323	272.592	145.059	58	99.36	2.11	1551	91.0343	Contig	RefSeq
	GCF_001190745.1	Campylobacter gracilis	46.5571	2.28165	2281.65	2281.65	1	97.47	0.43	2203	83.057	Complete Genome	RefSeq
	GCF_001190755.1	Campylobacter ureolyticus RIGS 9880	29.2315	1.64189	1641.89	1641.89	1	98.95	0	1614	91.5152	Complete Genome	RefSeq
	GCF_001223885.1	Campylobacter jejuni	30.4617	1.67233	332.445	259.463	20	99.66	0.15	1701	94.2992	Contig	RefSeq
	GCF_001225085.1	Campylobacter coli	31.3585	1.66472	491.893	210.453	21	99.37	0.11	1691	93.4635	Contig	RefSeq
	GCF_001225605.1	Campylobacter coli	31.3207	1.72727	349.551	162.989	25	99.44	0.45	1781	93.4633	Contig	RefSeq
	GCF_001225745.1	Campylobacter jejuni	30.249	1.70462	312.251	212.986	20	99.53	0.16	1722	94.1145	Contig	RefSeq
	GCF_001226025.1	Campylobacter jejuni	30.3357	1.72695	528.538	404.579	18	99.57	0.31	1792	94.0261	Contig	RefSeq
	GCF_001226825.1	Campylobacter jejuni	30.4921	1.59538	471.821	265.592	21	99.17	0.11	1627	94.0825	Contig	RefSeq
	GCF_001226885.1	Campylobacter coli	31.3793	1.64308	494.782	391.731	10	99.44	0.11	1660	93.655	Contig	RefSeq
	GCF_001226985.1	Campylobacter coli	31.144	1.70725	464.794	228.687	23	99.67	0.44	1753	93.3929	Contig	RefSeq
	GCF_001228125.1	Campylobacter jejuni	30.4117	1.67004	599.292	156.316	18	99.85	0.11	1710	94.3031	Scaffold	RefSeq
	GCF_001228625.1	Campylobacter jejuni	30.3899	1.63262	499.882	395.216	11	99.59	0.11	1675	94.4572	Contig	RefSeq
	GCF_001228805.1	Campylobacter jejuni	30.1864	1.78218	368.016	251.465	27	99.52	0.18	1842	93.8112	Contig	RefSeq
	GCF_001229145.1	Campylobacter jejuni	30.3327	1.6856	472.216	371.214	16	99.33	0.15	1773	94.4493	Contig	RefSeq
	GCF_001229545.1	Campylobacter jejuni	30.279	1.71456	503.614	495.225	12	99.57	0	1764	94.478	Contig	RefSeq
	GCF_001230805.1	Campylobacter coli	31.2566	1.77296	745.02	279.055	13	99.66	0.11	1825	92.9916	Contig	RefSeq
	GCF_001231185.1	Campylobacter jejuni	30.3926	1.6608	537.156	448.776	16	99.38	0.11	1716	94.2619	Contig	RefSeq
	GCF_001231205.1	Campylobacter jejuni	30.263	1.7104	314.128	265.09	24	99.85	0.11	1756	94.203	Contig	RefSeq
	GCF_001232365.1	Campylobacter jejuni	30.1632	1.75969	334.177	267.832	19	99.43	0.15	1799	93.9327	Contig	RefSeq
	GCF_001232425.1	Campylobacter jejuni	30.5125	1.58514	443.183	212.298	10	99.85	0.16	1615	94.6554	Contig	RefSeq
	GCF_001232585.1	Campylobacter jejuni	30.3078	1.64159	552.291	285.656	8	99.85	0.11	1675	94.0821	Contig	RefSeq
	GCF_001233305.1	Campylobacter jejuni	30.1193	1.8668	348.587	194.09	27	99.4	0.19	1946	93.8999	Contig	RefSeq
	GCF_001233805.1	Campylobacter jejuni	30.1406	1.81323	727.308	211.801	28	99.59	0.16	1897	93.6632	Contig	RefSeq
	GCF_001234805.1	Campylobacter coli	31.3812	1.68278	617.821	271.591	14	99.39	0.11	1701	93.0291	Contig	RefSeq
	GCF_001235065.1	Campylobacter jejuni	30.1875	1.73287	330.5	217.636	17	99.57	0.15	1800	94.084	Contig	RefSeq
	GCF_001235145.1	Campylobacter jejuni	30.2815	1.71581	490.962	382.305	17	99.57	0.23	1771	94.4145	Contig	RefSeq
	GCF_001235365.1	Campylobacter jejuni	30.4213	1.63116	449.555	244.603	14	99.85	0.23	1670	94.5403	Contig	RefSeq
	GCF_001235625.1	Campylobacter jejuni	30.4071	1.57072	542.784	286.343	10	99.21	0.11	1601	94.7196	Contig	RefSeq
	GCF_001235765.1	Campylobacter jejuni	30.1932	1.75188	525.031	224	34	99.38	0.29	1831	93.7788	Contig	RefSeq
	GCF_001236125.1	Campylobacter jejuni	30.258	1.7286	590.475	341.701	22	99.57	0.11	1763	93.978	Contig	RefSeq
	GCF_001236205.1	Campylobacter jejuni	30.2537	1.73123	350.524	193.278	24	99.59	0.16	1779	94.1705	Contig	RefSeq
	GCF_001236525.1	Campylobacter jejuni	30.0241	1.83456	395.177	278.214	50	99.4	0.11	1937	92.7448	Scaffold	RefSeq
	GCF_001236705.1	Campylobacter jejuni	30.2991	1.72278	461.779	187.432	17	99.52	0.11	1786	94.0627	Contig	RefSeq
	GCF_001236725.1	Campylobacter jejuni	30.1835	1.75872	564.224	162.568	43	99.66	0.18	1816	93.1631	Scaffold	RefSeq
	GCF_001236965.1	Campylobacter coli	31.1525	1.77258	377.509	276.25	26	99.72	0.21	1786	92.6036	Scaffold	RefSeq
	GCF_001237645.1	Campylobacter jejuni	30.4072	1.61222	835.41	835.41	12	99.88	0.11	1646	94.4132	Contig	RefSeq
	GCF_001238985.1	Campylobacter jejuni	30.0771	1.83909	285.108	202.447	56	99.4	0.11	1957	93.1537	Scaffold	RefSeq
	GCF_001239045.1	Campylobacter jejuni	30.0854	1.78174	325.262	308.157	57	99.59	0.11	1846	93.0467	Scaffold	RefSeq
	GCF_001239285.1	Campylobacter coli	31.3096	1.734	537.611	402.189	17	99.44	0.11	1788	93.2634	Contig	RefSeq
	GCF_001239485.1	Campylobacter jejuni	30.2067	1.73484	357.655	146.067	23	99.33	0.2	1776	93.5556	Contig	RefSeq
	GCF_001248015.1	Helicobacter pylori	39.021	1.6336	434.701	188.275	16	99.36	0.08	1529	91.5051	Contig	RefSeq
	GCF_001248025.1	Helicobacter pylori	38.9058	1.65145	414.265	125.433	20	99.42	0	1569	91.8249	Contig	RefSeq
	GCF_001248035.1	Helicobacter pylori	39.2458	1.59176	259.105	193.002	14	99.42	0.2	1494	91.5008	Contig	RefSeq
	GCF_001248105.1	Helicobacter pylori	39.0928	1.57647	265.219	111.98	26	99.42	0.08	1483	91.4931	Contig	RefSeq
	GCF_001278515.1	Helicobacter pylori	38.8502	1.65001	108.173	57.831	73	99.36	0.51	1571	91.4555	Contig	RefSeq
	GCF_001278525.1	Helicobacter pylori	38.7248	1.66721	161.639	68.304	59	99.42	0	1570	91.554	Contig	RefSeq
	GCF_001278545.1	Helicobacter pylori	38.8099	1.64262	107.676	61.96	55	99.62	0	1567	91.7586	Contig	RefSeq
	GCF_001282945.1	Helicobacter ailurogastricus	47.5772	1.5784	578.799	502.95	30	99.16	0.36	1492	89.0873	Scaffold	RefSeq
	GCF_001282965.1	Helicobacter heilmannii	47.8422	1.60682	181.014	37.414	93	99.51	0.36	1580	88.6269	Scaffold	RefSeq
	GCF_001283005.1	Helicobacter heilmannii	47.4852	1.67121	142.705	28.527	139	99.16	2.83	1691	89.1326	Scaffold	RefSeq
	GCF_001283045.1	Helicobacter heilmannii	47.8619	1.57083	180.857	39.27	111	98.21	0.71	1588	88.9572	Scaffold	RefSeq
	GCF_001283065.1	Helicobacter heilmannii	47.6826	1.63899	840.14	840.14	39	98.8	0	1579	87.1	Scaffold	RefSeq
	GCF_001283085.1	Helicobacter heilmannii	47.8499	1.57471	180.885	38.991	79	99.83	0.47	1570	88.6527	Scaffold	RefSeq
	GCF_001283105.1	Helicobacter ailurogastricus	47.5805	1.58446	108.86	36.235	76	99.51	0.42	1541	90.3809	Scaffold	RefSeq
	GCF_001291825.1	Campylobacter jejuni	30.4395	1.6522	60.09	23.205	149	99.85	0.16	1728	94.2246	Scaffold	RefSeq
	GCF_001292185.1	Campylobacter jejuni	30.3471	1.70161	329.997	101.988	111	99.57	0.14	1797	93.8484	Scaffold	RefSeq
	GCF_001292245.1	Campylobacter jejuni	30.1974	1.70189	56.392	17.239	238	99.05	1.08	1830	93.5458	Scaffold	RefSeq
	GCF_001298055.1	Helicobacter pullorum	33.9308	2.13135	193.054	92.473	274	99.82	0	2258	89.8118	Scaffold	RefSeq
	GCF_001298465.1	Campylobacter concisus	37.615	1.84004	1840.04	1840.04	1	99.88	0	1771	89.4618	Complete Genome	RefSeq
	GCF_001407555.1	Campylobacter jejuni	30.3688	1.6853	192.085	79.241	54	99.59	0.23	1699	91.4126	Contig	RefSeq
	GCF_001407775.1	Campylobacter jejuni	30.2991	1.71375	251.507	118.191	75	99.57	0.15	1728	90.4075	Contig	RefSeq
	GCF_001408035.1	Campylobacter jejuni	31.2651	1.76976	198.468	80.481	92	99.44	0.31	1824	91.8871	Contig	RefSeq
	GCF_001408055.1	Campylobacter jejuni	30.2518	1.77208	181.367	66.256	193	99.51	0.35	1825	89.2032	Contig	RefSeq
	GCF_001416985.1	Campylobacter coli	30.9473	1.90928	199.943	58.896	168	99.44	0.82	2026	90.9891	Contig	RefSeq
	GCF_001417105.1	Campylobacter coli	31.3725	1.71036	390.399	163.927	27	99.44	0.19	1706	91.8778	Contig	RefSeq
	GCF_001417185.1	Campylobacter coli	31.179	1.72085	165.943	105.815	53	99.26	0.44	1710	90.6126	Contig	RefSeq
	GCF_001417225.1	Campylobacter coli	31.2642	1.75911	218.839	130.091	44	99.44	0.11	1793	91.8632	Contig	RefSeq
	GCF_001417285.1	Campylobacter jejuni	30.0717	1.83931	286.066	74.583	99	99.59	0.31	1903	90.2799	Contig	RefSeq
	GCF_001419025.1	Campylobacter jejuni CVM 41918	30.547	1.61369	299.79	152.025	75	99.37	0.3	1618	90.3315	Contig	RefSeq
	GCF_001419245.1	Campylobacter jejuni CVM 41943	30.402	1.65835	484.755	196.14	40	99.38	0.5	1660	91.6818	Contig	RefSeq
	GCF_001419395.1	Campylobacter coli CVM 41963	31.2864	1.75662	153.911	52.241	83	99.39	0.28	1806	91.041	Contig	RefSeq
	GCF_001419445.1	Campylobacter coli CVM 41970	31.166	1.79812	219.081	96.058	180	97.8	1.44	1841	89.0212	Contig	RefSeq
	GCF_001420435.1	Campylobacter jejuni	30.1779	1.82106	216.672	83.391	72	99.59	0.11	1864	90.348	Scaffold	RefSeq
	GCF_001420455.1	Campylobacter jejuni	30.4373	1.65418	285.658	180.958	31	99.28	0.24	1678	91.8938	Scaffold	RefSeq
	GCF_001420485.1	Campylobacter jejuni	30.2553	1.741	125.721	35.675	112	98.99	0.22	1771	90.7431	Scaffold	RefSeq
	GCF_001433495.1	Helicobacter pylori	38.808	1.66716	1667.16	1667.16	1	99.42	0	1571	91.0737	Complete Genome	RefSeq
	GCF_001433515.1	Helicobacter pylori	39.0081	1.63128	1624.44	1624.44	2	99.32	0	1508	90.8385	Complete Genome	RefSeq
	GCF_001441735.1	Campylobacter jejuni	30.3434	1.70059	304.909	97.46	45	99.4	0.11	1747	91.6239	Contig	RefSeq
	GCF_001441895.1	Campylobacter coli	31.0753	1.86108	261.031	141.724	118	99.32	0.11	1940	91.2086	Contig	RefSeq
	GCF_001442405.1	Campylobacter coli	31.086	1.76578	267.577	166.882	61	99.44	0.33	1761	90.539	Contig	RefSeq
	GCF_001446295.1	Helicobacter pylori	38.7949	1.77017	330.937	158.795	141	99.42	5.78	1746	84.6184	Contig	RefSeq
	GCF_001446305.1	Helicobacter pylori	38.6832	1.62146	106.185	40.478	70	99.38	0.64	1482	84.6706	Contig	RefSeq
	GCF_001446325.1	Helicobacter pylori	38.9329	1.57875	141.304	52.716	66	99.42	0.37	1438	85.8963	Contig	RefSeq
	GCF_001446385.1	Helicobacter pylori	38.8705	1.57392	163.092	92.861	34	99.42	0.75	1441	88.0463	Contig	RefSeq
	GCF_001446435.1	Helicobacter pylori	38.895	1.59575	177.558	69.596	52	99.42	0.45	1448	86.8595	Contig	RefSeq
	GCF_001460635.1	Helicobacter typhlonius	38.8549	1.92083	1920.83	1920.83	1	99.31	1.82	1823	87.5566	Complete Genome	RefSeq
	GCF_001483845.1	Campylobacter coli	30.6691	2.12727	2033.9	2033.9	4	99.44	0.11	2197	89.6149	Complete Genome	RefSeq
	GCF_001483985.1	Campylobacter iguaniorum	35.6734	1.80962	1809.62	1809.62	1	99.88	0	1833	91.7464	Complete Genome	RefSeq
	GCF_001484135.1	Helicobacter pylori	38.5163	1.68322	101.315	53.985	60	99.42	1.65	1539	85.1459	Contig	RefSeq
	GCF_001486865.1	Campylobacter fetus subsp. fetus	33.8951	1.73315	1020.7	1020.7	11	99.88	0.74	1780	91.6966	Scaffold	RefSeq
	GCF_001486905.1	Campylobacter fetus subsp. fetus	34.4362	1.78107	731.148	440.629	16	99.88	1.11	1791	91.627	Scaffold	RefSeq
	GCF_001486965.1	Campylobacter fetus subsp. fetus	33.9206	1.86361	551.425	494.235	35	99.88	0	1937	91.5035	Scaffold	RefSeq
	GCF_001487955.1	Campylobacter coli	31.3184	1.78239	1782.39	1782.39	1	98.52	0.23	1750	91.0058	Contig	RefSeq
	GCF_001506225.1	Campylobacter jejuni	30.3788	1.63383	1633.83	1633.83	1	99.59	0.19	1683	94.4006	Complete Genome	RefSeq
	GCF_001538305.1	Helicobacter pylori	38.8504	1.60539	195.305	57.374	68	99.42	0.48	1522	90.7667	Scaffold	RefSeq
	GCF_001542385.1	Helicobacter pylori	38.6975	1.60167	165.081	60.44	41	99.62	0.08	1527	91.3521	Scaffold	RefSeq
	GCF_001542485.1	Helicobacter pylori	39.0075	1.62873	166.743	43.605	57	99.42	0.2	1536	91.6901	Scaffold	RefSeq
	GCF_001542505.1	Helicobacter pylori	38.5552	1.64447	268.648	88.905	38	99.62	0.2	1564	91.8321	Scaffold	RefSeq
	GCF_001545335.1	Campylobacter coli	31.1271	1.84005	491.344	134.108	99	99.37	0.14	1920	92.0783	Scaffold	RefSeq
	GCF_001545345.1	Campylobacter coli	31.2016	1.75695	262.781	140.635	51	99.23	0.44	1815	92.8828	Scaffold	RefSeq
	GCF_001547595.1	Campylobacter jejuni	30.4807	1.60888	329.19	207.229	30	99.85	0.18	1645	94.4893	Scaffold	RefSeq
	GCF_001547605.1	Campylobacter jejuni	30.2532	1.73758	176.577	118.041	52	99.59	0.15	1787	93.8195	Scaffold	RefSeq
	GCF_001547615.1	Campylobacter jejuni	30.1464	1.75041	312.663	182.455	73	99.48	0.11	1801	93.2015	Scaffold	RefSeq
	GCF_001547675.1	Campylobacter jejuni	30.2204	1.80833	385.926	183.898	69	99.53	0.15	1895	93.6686	Scaffold	RefSeq
	GCF_001548055.1	Sulfurospirillum cavolei	43.8773	2.69832	2698.32	2698.32	1	100	0.46	2656	92.9336	Complete Genome	RefSeq
	GCF_001549715.1	Helicobacter pylori	38.6926	1.62982	1629.82	1629.82	1	99.01	0	1527	91.4777	Complete Genome	RefSeq
	GCF_001549875.1	Helicobacter pylori	38.6398	1.63533	1629.11	1629.11	2	99.42	0	1553	91.5108	Complete Genome	RefSeq
	GCF_001570705.1	Campylobacter jejuni	30.5242	1.77851	187.503	131.155	40	99.48	0.29	1823	93.604	Contig	RefSeq
	GCF_900005055.1	Helicobacter pylori SA216A	39.0212	1.66639	132.993	61.394	71	99.36	0	1581	90.9445	Contig	RefSeq

## Sheet: Table S2
	Table S2. Genome statistics and environmental metadata for population genome bins, Hydrogenimonas thermophila and Thioreductor single-cell genomes										1.1
	Genomes present in Figure 2 are bolded.
	Genome ID	Closest match	Environmental source	NCBI BioProject	GC%	Genome size (MB)	Longest contig (KB)	N50 (KB)	Number contigs	Completeness	Contamination	Proteins	Protein coding density
	UBA1348	Arcobacter	Marine sediment bioreactor	PRJNA158439	26.8	2.8	199.3	108.3	48	100	2.4	2785	93.6
	UBA2440	Arcobacter	Marine sediment bioreactor	PRJNA158439	33.2	2.6	496	162.9	27	99.2	0.5	2611	93.4
	UBA6211	Arcobacteraceae	Oil sands	PRJNA183510	32.3	2.2	116.8	27	148	91	2.3	2334	93.2
	UBA6788	Arcobacter	Oil sands	PRJNA183510	26.8	2.4	113.7	18	255	80.4	4.3	2552	92
	UBA7394	Arcobacter	Marine sediment bioreactor	PRJNA226580	28.2	2.6	42.7	7	704	83.5	1.4	2664	82.3
	UBA1713	Campylobacter	Elephant faeces	PRJNA240141	44	1.7	26.2	7.3	359	91.2	0.4	1561	80.4
	UBA1824	Campylobacter jejuni	Chicken cecum	PRJNA193217	30.3	1.6	174.7	68.6	47	98	0.8	1743	94
	UBA716	Helicobacter rodentium	Mouse intestine	PRJNA294129	37.1	1.6	59.2	18.3	145	88.4	2.5	1633	90.7
	UBA6016	Helicobacteraceae?	Photosynthetic microbial mat	PRJNA72255	42.2	2.2	60	13.6	339	88.6	0.9	2456	91.4
	UBA2173	Sulfuricurvum	Oil sands	PRJNA183510	53.4	2	390.6	169.1	17	98.8	0.6	2056	94.2
	UBA12443	Sulfuricurvum kujiense	Aquifer bioreactor	PRJNA268031	43.9	2.1	54.4	14.6	189	93.8	2.7	2322	93.7
	UBA2011	Sulfurimonas	Hydrothermal vent plume	PRJNA283159	34.2	1.6	218.2	109.1	32	98.4	0.2	1748	91.2
	UBA10385	Sulfurimonas	Subsurface sediment from uranium mill tailing pond	PRJNA172151	34.8	1.7	64.3	23.3	124	85.3	0.4	1861	94
	UBA6014	Sulfurimonas	Photosynthetic microbial mat	PRJNA72255	37.6	2.2	88.2	23.2	191	98.2	0.8	2230	92.1
	UBA6792	Sulfurimonas	Oil sands	PRJNA183510	40.5	1.5	65.7	10.5	232	74.2	0	1691	92.1
	UBA6795	Sulfurimonas	Oil sands	PRJNA183510	34.3	2.1	222	92.5	70	98.4	3.3	2119	93.5
	UBA12504	Sulfurimonas	Aquifer bioreactor	PRJNA268031	36.9	2.3	77	14.6	223	91	5	2629	93.2
	UBA1314	Sulfurospirillum	Wetland surface sediment	SRX118448	41.4	2.7	34.8	8.9	481	73.3	1.6	2843	88
	UBA2217	Sulfurospirillum	Oil sands	PRJNA183510	39.5	2.4	300	233.2	14	97.8	0.4	2355	95.2
	UBA11407	Sulfurospirillum	Oil sands	PRJNA183510	34	1.9	46.5	7.6	376	78.1	0.8	2123	91.2
	UBA6791	Sulfurospirillum	Oil sands	PRJNA183510	34.2	2	49.1	7.7	420	75.8	1.5	2214	89.9
	UBA6810	Sulfurospirillum	Oil sands	PRJNA183510	34	2.6	174.8	15.6	304	80.3	2.9	2874	92.1
	UBA12182	Sulfurospirillum	Oil production facility	PRJNA276694	33.8	2.3	168.8	25.7	126	97.1	3.1	2395	93.9
	UBA4058	Sulfurospirillum cavolei	Oil sands (Naphthaline degrading)	PRJNA183510	43.8	2.6	367.5	220	17	95.1	0.7	2554	94
	UBA11420	Sulfurospirillum cavolei	Oil sands	PRJNA183510	44.6	1.8	31.6	8.5	278	77.4	1.8	2057	94
	UBA1877	Sulfurospirillum	Crude oil	PRJNA251580	37.2	1.9	22.3	6.8	483	86.2	0.9	1966	80.8
	UBA1140	Sulfurovum	Hydrothermal vent plume	PRJNA283159	36.2	2	68.1	19.9	223	97.4	2.5	2043	88.4
	UBA4779	Sulfurovum	Oil sand tailing pond	PRJNA183510	41.7	1.9	430.3	119.8	15	98.8	1	1850	92.5
	UBA5198	Sulfurovum	Oil sands	PRJNA183510	34.9	1.5	161.6	112.4	21	96.9	0	1609	93.7
	UBA5622	Sulfurovum	Oil sands	PRJNA183510	36	1.5	368.5	230.8	13	99.6	0	1547	92.6
	UBA6815	Sulfurovum	Oil sands	PRJNA183510	41.4	1.8	136	30.5	84	91.8	1.1	1809	91.8
	UBA12169	Sulfurovum	Subsurface sediment from uranium mill tailing pond	PRJNA167727	40.7	1.9	620.5	459.6	7	98.8	1.6	1898	91.7
	UBA7648	Sulfurovum	Chinese liqour fermentation reactor	PRJNA260163	37.2	1.7	114.3	43.2	124	98.3	0.4	1654	88.9
	-	Hydrogenimonas thermophila	Hydrothermal vent chimney	PRJNA323057	33.5	2.4	137.3	51.2	96	99.6	1.8	2485	93
	AAA036-K21	Thioreductor	Diffuse-flow deep-sea hydrothermal vent	PRJNA78159	30.2	0.4	23.7	14.5	143	27.7	0.3	540	91.2
	AAA036-M21	Thioreductor	Diffuse-flow deep-sea hydrothermal vent	PRJNA78297	30.6	0.6	29.4	6.3	547	36.5	1.2	1008	89.3
	AC-213-G04	Thioreductor	Diffuse-flow deep-sea hydrothermal vent	PRJNA311394	26.6	0.7	39	7.3	319	34	1.1	1014	92.9

## Sheet: Table S3
	Table S3. Proteins markers used for evolutionary analysis of key functional abilities.
	Pathway	Marker	Label in Figure 3	Tree
	Tricarboxylic acid (TCA) cycle	2-oxoglutarate oxidoreductase alpha subunit	KorA	Figure S6
		2-oxoglutarate oxidoreductase beta subunit	KorB	Figure S6
	Wood-Ljungdahl pathway	Methylene-tetrahydrofolate reductase	MetF	Figure S7
	Reverse TCA cycle	Citrate lyase alpha subunit	AclA	Figure S8
		Citrate lyase beta subunit	AclB	Figure S8
	Revese-HURM pathway	Hydroxyamine oxidoredutase	HaoA	Figure S9
		Hydroxylamine reductase	Har	Figure S9
	Nitrite respiration	Cytochrome c nitrite reductase	NrfA	Figure S10
	Polysulfide reduction/Hydrogen sulfide oxidation	Sulfide:quinone oxidoreductase	SQR	Figure S11
	Polysulfide reduction	Polysulfide reductase chain A	PsrA	Figure S12
	Thiosulfate oxidation (thiosulfate binding)	SoxA	SoxA	Figure S13
	Thiosulfate oxidation (sulphate cleaving)	SoxB	SoxB	Figure S13
	Thiosulfate oxidation (cysteine persulfide oxidising)	SoxC	SoxC	Figure S13
	Flagella synthesis	Flagellar hook protein	FlgE	Figure S14
		Flagellin	FliC	Figure S14

## Sheet: Table S4
	Table S4. Proposed taxonomy for all genomes and population genome bins analysed in this study.
	Potential conflicts between existing taxonomy and results of phylogenomic inference are highlighted.
	Genome	NCBI Description	Class	Order	Family	Genus	Species	Species Cluster
	GCF_000935065.1	Arcobacter anaerophilus	Campylobacteria	Campylobacterales	Arcobacteraceae	Arcobacter	Arcobacter anaerophilus
	GCF_000014025.1	Arcobacter butzleri RM4018	Campylobacteria	Campylobacterales	Arcobacteraceae	Arcobacter	Arcobacter butzleri
	GCF_000284355.1	Arcobacter butzleri ED-1	Campylobacteria	Campylobacterales	Arcobacteraceae	Arcobacter	Arcobacter butzleri
	GCF_001010585.1	Arcobacter butzleri L348	Campylobacteria	Campylobacterales	Arcobacteraceae	Arcobacter	Arcobacter butzleri
	GCF_001010675.1	Arcobacter butzleri L352	Campylobacteria	Campylobacterales	Arcobacteraceae	Arcobacter	Arcobacter butzleri
	GCF_000522465.1	Arcobacter cibarius LMG 21996	Campylobacteria	Campylobacterales	Arcobacteraceae	Arcobacter	Arcobacter cibarius
	GCA_001572855.1	Arcobacter cryaerophilus	Campylobacteria	Campylobacterales	Arcobacteraceae	Arcobacter	Arcobacter cryaerophilus
	GCA_001572865.1	Arcobacter cryaerophilus	Campylobacteria	Campylobacterales	Arcobacteraceae	Arcobacter	Arcobacter cryaerophilus
	GCA_001572875.1	Arcobacter cryaerophilus	Campylobacteria	Campylobacterales	Arcobacteraceae	Arcobacter	Arcobacter cryaerophilus
	GCA_001573005.1	Arcobacter cryaerophilus	Campylobacteria	Campylobacterales	Arcobacteraceae	Arcobacter	Arcobacter cryaerophilus
	GCA_001573015.1	Arcobacter cryaerophilus	Campylobacteria	Campylobacterales	Arcobacteraceae	Arcobacter	Arcobacter cryaerophilus
	GCF_000585155.1	Arcobacter faecis	Campylobacteria	Campylobacterales	Arcobacteraceae	Arcobacter	Arcobacter faecis
	GCF_000585175.1	Arcobacter sp. AF1028	Campylobacteria	Campylobacterales	Arcobacteraceae	Arcobacter	Arcobacter sp. AF1028
	GCF_000585195.1	Arcobacter lanthieri	Campylobacteria	Campylobacterales	Arcobacteraceae	Arcobacter	Arcobacter lanthieri
	GCF_000648635.1	Arcobacter lanthieri	Campylobacteria	Campylobacterales	Arcobacteraceae	Arcobacter	Arcobacter lanthieri
	GCF_000092245.1	Arcobacter nitrofigilis DSM 7299	Campylobacteria	Campylobacterales	Arcobacteraceae	Arcobacter	Arcobacter nitrofigilis
	GCA_001572925.1	Arcobacter skirrowii	Campylobacteria	Campylobacterales	Arcobacteraceae	Arcobacter	Arcobacter skirrowii
	GCA_001572935.1	Arcobacter skirrowii	Campylobacteria	Campylobacterales	Arcobacteraceae	Arcobacter	Arcobacter skirrowii
	GCA_001572945.1	Arcobacter skirrowii	Campylobacteria	Campylobacterales	Arcobacteraceae	Arcobacter	Arcobacter skirrowii
	GCF_000284235.1	Arcobacter sp. L	Campylobacteria	Campylobacterales	Arcobacteraceae	Arcobacter	Arcobacter sp. L
	UBA6788	-	Campylobacteria	Campylobacterales	Arcobacteraceae	Arcobacter	Arcobacter sp. L
	UBA1348	-	Campylobacteria	Campylobacterales	Arcobacteraceae	Arcobacter	Arcobacter sp. UBA1348
	UBA2440	-	Campylobacteria	Campylobacterales	Arcobacteraceae	Arcobacter	Arcobacter sp. UBA2440
	UBA6211	-	Campylobacteria	Campylobacterales	Arcobacteraceae?	-	UBA6211
	UBA7394	-	Campylobacteria	Campylobacterales	Arcobacteraceae	Arcobacter	Arcobacter sp. UBA7394
	GCA_001488695.1	Campylobacter coli	Campylobacteria	Campylobacterales	Campylobacteraceae	Campylobacter	Campylobacter coli
	GCA_001491015.1	Campylobacter coli	Campylobacteria	Campylobacterales	Campylobacteraceae	Campylobacter	Campylobacter coli
	GCA_001493475.1	Campylobacter coli	Campylobacteria	Campylobacterales	Campylobacteraceae	Campylobacter	Campylobacter coli
	GCA_001493815.1	Campylobacter coli	Campylobacteria	Campylobacterales	Campylobacteraceae	Campylobacter	Campylobacter coli
	GCA_001494295.1	Campylobacter coli	Campylobacteria	Campylobacterales	Campylobacteraceae	Campylobacter	Campylobacter coli
	GCA_001494795.1	Campylobacter coli	Campylobacteria	Campylobacterales	Campylobacteraceae	Campylobacter	Campylobacter coli
	GCA_001495275.1	Campylobacter coli	Campylobacteria	Campylobacterales	Campylobacteraceae	Campylobacter	Campylobacter coli
	GCA_001496095.1	Campylobacter coli	Campylobacteria	Campylobacterales	Campylobacteraceae	Campylobacter	Campylobacter coli
	GCA_001496175.1	Campylobacter coli	Campylobacteria	Campylobacterales	Campylobacteraceae	Campylobacter	Campylobacter coli
	GCA_001496435.1	Campylobacter coli	Campylobacteria	Campylobacterales	Campylobacteraceae	Campylobacter	Campylobacter coli
	GCA_001497295.1	Campylobacter coli	Campylobacteria	Campylobacterales	Campylobacteraceae	Campylobacter	Campylobacter coli
	GCA_001497695.1	Campylobacter coli	Campylobacteria	Campylobacterales	Campylobacteraceae	Campylobacter	Campylobacter coli
	GCA_001497895.1	Campylobacter coli	Campylobacteria	Campylobacterales	Campylobacteraceae	Campylobacter	Campylobacter coli
	GCA_001498615.1	Campylobacter coli	Campylobacteria	Campylobacterales	Campylobacteraceae	Campylobacter	Campylobacter coli
	GCA_001499055.1	Campylobacter coli	Campylobacteria	Campylobacterales	Campylobacteraceae	Campylobacter	Campylobacter coli
	GCA_001499315.1	Campylobacter coli	Campylobacteria	Campylobacterales	Campylobacteraceae	Campylobacter	Campylobacter coli
	GCA_001499455.1	Campylobacter coli	Campylobacteria	Campylobacterales	Campylobacteraceae	Campylobacter	Campylobacter coli
	GCF_000253435.1	Campylobacter coli 90-3	Campylobacteria	Campylobacterales	Campylobacteraceae	Campylobacter	Campylobacter coli
	GCF_000253635.1	Campylobacter coli 80352	Campylobacteria	Campylobacterales	Campylobacteraceae	Campylobacter	Campylobacter coli
	GCF_000253775.1	Campylobacter coli 132-6	Campylobacteria	Campylobacterales	Campylobacteraceae	Campylobacter	Campylobacter coli
	GCF_000253855.2	Campylobacter coli 1948	Campylobacteria	Campylobacterales	Campylobacteraceae	Campylobacter	Campylobacter coli
	GCF_000253875.1	Campylobacter coli 1957	Campylobacteria	Campylobacterales	Campylobacteraceae	Campylobacter	Campylobacter coli
	GCF_000253955.2	Campylobacter coli 317	Campylobacteria	Campylobacterales	Campylobacteraceae	Campylobacter	Campylobacter coli
	GCF_000254135.1	Campylobacter coli LMG 9860	Campylobacteria	Campylobacterales	Campylobacteraceae	Campylobacter	Campylobacter coli
	GCF_000254215.1	Campylobacter coli H56	Campylobacteria	Campylobacterales	Campylobacteraceae	Campylobacter	Campylobacter coli
	GCF_000314025.1	Campylobacter coli BIGS0003	Campylobacteria	Campylobacterales	Campylobacteraceae	Campylobacter	Campylobacter coli
	GCF_000314185.1	Campylobacter coli BIGS0009	Campylobacteria	Campylobacterales	Campylobacteraceae	Campylobacter	Campylobacter coli
	GCF_000314385.1	Campylobacter coli BIGS0019	Campylobacteria	Campylobacterales	Campylobacteraceae	Campylobacter	Campylobacter coli
	GCF_000314505.1	Campylobacter coli BIGS0025	Campylobacteria	Campylobacterales	Campylobacteraceae	Campylobacter	Campylobacter coli
	GCF_000321325.1	Campylobacter coli BIGS0001	Campylobacteria	Campylobacterales	Campylobacteraceae	Campylobacter	Campylobacter coli
	GCF_000470055.1	Campylobacter coli 76339	Campylobacteria	Campylobacterales	Campylobacteraceae	Campylobacter	Campylobacter coli
	GCF_000505605.1	Campylobacter coli K3	Campylobacteria	Campylobacterales	Campylobacteraceae	Campylobacter	Campylobacter coli
	GCF_000583775.1	Campylobacter coli RM4661	Campylobacteria	Campylobacterales	Campylobacteraceae	Campylobacter	Campylobacter coli
	GCF_001225085.1	Campylobacter coli	Campylobacteria	Campylobacterales	Campylobacteraceae	Campylobacter	Campylobacter coli
	GCF_001225605.1	Campylobacter coli	Campylobacteria	Campylobacterales	Campylobacteraceae	Campylobacter	Campylobacter coli
	GCF_001226885.1	Campylobacter coli	Campylobacteria	Campylobacterales	Campylobacteraceae	Campylobacter	Campylobacter coli
	GCF_001226985.1	Campylobacter coli	Campylobacteria	Campylobacterales	Campylobacteraceae	Campylobacter	Campylobacter coli
	GCF_001230805.1	Campylobacter coli	Campylobacteria	Campylobacterales	Campylobacteraceae	Campylobacter	Campylobacter coli
	GCF_001234805.1	Campylobacter coli	Campylobacteria	Campylobacterales	Campylobacteraceae	Campylobacter	Campylobacter coli
	GCF_001236965.1	Campylobacter coli	Campylobacteria	Campylobacterales	Campylobacteraceae	Campylobacter	Campylobacter coli
	GCF_001239285.1	Campylobacter coli	Campylobacteria	Campylobacterales	Campylobacteraceae	Campylobacter	Campylobacter coli
	GCF_001408035.1	Campylobacter jejuni	Campylobacteria	Campylobacterales	Campylobacteraceae	Campylobacter	Campylobacter coli
	GCF_001416985.1	Campylobacter coli	Campylobacteria	Campylobacterales	Campylobacteraceae	Campylobacter	Campylobacter coli
	GCF_001417105.1	Campylobacter coli	Campylobacteria	Campylobacterales	Campylobacteraceae	Campylobacter	Campylobacter coli
	GCF_001417185.1	Campylobacter coli	Campylobacteria	Campylobacterales	Campylobacteraceae	Campylobacter	Campylobacter coli
	GCF_001417225.1	Campylobacter coli	Campylobacteria	Campylobacterales	Campylobacteraceae	Campylobacter	Campylobacter coli
	GCF_001419395.1	Campylobacter coli CVM 41963	Campylobacteria	Campylobacterales	Campylobacteraceae	Campylobacter	Campylobacter coli
	GCF_001419445.1	Campylobacter coli CVM 41970	Campylobacteria	Campylobacterales	Campylobacteraceae	Campylobacter	Campylobacter coli
	GCF_001441895.1	Campylobacter coli	Campylobacteria	Campylobacterales	Campylobacteraceae	Campylobacter	Campylobacter coli
	GCF_001442405.1	Campylobacter coli	Campylobacteria	Campylobacterales	Campylobacteraceae	Campylobacter	Campylobacter coli
	GCF_001483845.1	Campylobacter coli	Campylobacteria	Campylobacterales	Campylobacteraceae	Campylobacter	Campylobacter coli
	GCF_001487955.1	Campylobacter coli	Campylobacteria	Campylobacterales	Campylobacteraceae	Campylobacter	Campylobacter coli
	GCF_001545335.1	Campylobacter coli	Campylobacteria	Campylobacterales	Campylobacteraceae	Campylobacter	Campylobacter coli
	GCF_001545345.1	Campylobacter coli	Campylobacteria	Campylobacterales	Campylobacteraceae	Campylobacter	Campylobacter coli
	GCF_000017725.1	Campylobacter concisus 13826	Campylobacteria	Campylobacterales	Campylobacteraceae	Campylobacter	Campylobacter concisus	A
	GCF_000238755.1	Campylobacter sp. 10_1_50	Campylobacteria	Campylobacterales	Campylobacteraceae	Campylobacter	Campylobacter concisus	A
	GCF_000259315.1	Campylobacter concisus UNSWCD	Campylobacteria	Campylobacterales	Campylobacteraceae	Campylobacter	Campylobacter concisus	A
	GCF_000466645.1	Campylobacter concisus UNSW3	Campylobacteria	Campylobacterales	Campylobacteraceae	Campylobacter	Campylobacter concisus	A
	GCF_000466665.1	Campylobacter concisus UNSW1	Campylobacteria	Campylobacterales	Campylobacteraceae	Campylobacter	Campylobacter concisus	A
	GCF_000466685.1	Campylobacter concisus UNSWCS	Campylobacteria	Campylobacterales	Campylobacteraceae	Campylobacter	Campylobacter concisus	A
	GCF_000466705.1	Campylobacter concisus ATCC 51561	Campylobacteria	Campylobacterales	Campylobacteraceae	Campylobacter	Campylobacter concisus	A
	GCF_000466725.1	Campylobacter concisus UNSW2	Campylobacteria	Campylobacterales	Campylobacteraceae	Campylobacter	Campylobacter concisus	A
	GCF_000466745.1	Campylobacter concisus ATCC 51562	Campylobacteria	Campylobacterales	Campylobacteraceae	Campylobacter	Campylobacter concisus	A
	GCF_001298465.1	Campylobacter concisus	Campylobacteria	Campylobacterales	Campylobacteraceae	Campylobacter	Campylobacter concisus	A
	GCF_000597805.1	Campylobacter corcagiensis	Campylobacteria	Campylobacterales	Campylobacteraceae	Campylobacter	Campylobacter corcagiensis	B
	GCF_000621005.1	Campylobacter cuniculorum DSM 23162	Campylobacteria	Campylobacterales	Campylobacteraceae	Campylobacter	Campylobacter cuniculorum
	GCF_000017465.1	Campylobacter curvus 525.92	Campylobacteria	Campylobacterales	Campylobacteraceae	Campylobacter	Campylobacter curvus	A
	GCF_000287855.1	Campylobacter sp. FOBRC14	Campylobacteria	Campylobacterales	Campylobacteraceae	Campylobacter	Campylobacter curvus	A
	GCF_000376325.1	Campylobacter curvus DSM 6644	Campylobacteria	Campylobacterales	Campylobacteraceae	Campylobacter	Campylobacter curvus	A
	GCF_000015085.1	Campylobacter fetus subsp. fetus 82-40	Campylobacteria	Campylobacterales	Campylobacteraceae	Campylobacter	Campylobacter fetus	C
	GCF_000814265.1	Campylobacter fetus subsp. testudinum	Campylobacteria	Campylobacterales	Campylobacteraceae	Campylobacter	Campylobacter fetus	C
	GCA_900063025.1	Campylobacter fetus subsp. fetus	Campylobacteria	Campylobacterales	Campylobacteraceae	Campylobacter	Campylobacter geochelonis	B
	GCA_900065885.1	Campylobacter fetus subsp. fetus	Campylobacteria	Campylobacterales	Campylobacteraceae	Campylobacter	Campylobacter geochelonis	B
	GCF_000175875.1	Campylobacter gracilis RM3268	Campylobacteria	Campylobacterales	Campylobacteraceae	Campylobacter	Campylobacter gracilis	B
	GCF_001190745.1	Campylobacter gracilis	Campylobacteria	Campylobacterales	Campylobacteraceae	Campylobacter	Campylobacter gracilis	B
	GCF_000017585.1	Campylobacter hominis ATCC BAA-381	Campylobacteria	Campylobacterales	Campylobacteraceae	Campylobacter	Campylobacter hominis	B
	GCF_000705275.1	Campylobacter hyointestinalis subsp. hyointestinalis	Campylobacteria	Campylobacterales	Campylobacteraceae	Campylobacter	Campylobacter hyointestinalis	C
	GCF_001486865.1	Campylobacter fetus subsp. fetus	Campylobacteria	Campylobacterales	Campylobacteraceae	Campylobacter	Campylobacter hyointestinalis	C
	GCF_001486905.1	Campylobacter fetus subsp. fetus	Campylobacteria	Campylobacterales	Campylobacteraceae	Campylobacter	Campylobacter hyointestinalis	C
	GCF_001486965.1	Campylobacter fetus subsp. fetus	Campylobacteria	Campylobacterales	Campylobacteraceae	Campylobacter	Campylobacter hyointestinalis	C
	GCF_000736415.1	Campylobacter iguaniorum	Campylobacteria	Campylobacterales	Campylobacteraceae	Campylobacter	Campylobacter iguaniorum	C
	GCF_001483985.1	Campylobacter iguaniorum	Campylobacteria	Campylobacterales	Campylobacteraceae	Campylobacter	Campylobacter iguaniorum	C
	GCF_000816185.1	Campylobacter insulaenigrae NCTC 12927	Campylobacteria	Campylobacterales	Campylobacteraceae	Campylobacter	Campylobacter insulaenigrae
	GCA_000163995.1	Campylobacter jejuni subsp. jejuni 414	Campylobacteria	Campylobacterales	Campylobacteraceae	Campylobacter	Campylobacter jejuni
	GCA_001234965.1	Campylobacter jejuni	Campylobacteria	Campylobacterales	Campylobacteraceae	Campylobacter	Campylobacter jejuni
	GCA_001488675.1	Campylobacter jejuni	Campylobacteria	Campylobacterales	Campylobacteraceae	Campylobacter	Campylobacter jejuni
	GCF_000009085.1	Campylobacter jejuni subsp. jejuni NCTC 11168	Campylobacteria	Campylobacterales	Campylobacteraceae	Campylobacter	Campylobacter jejuni
	GCF_000011865.1	Campylobacter jejuni RM1221	Campylobacteria	Campylobacterales	Campylobacteraceae	Campylobacter	Campylobacter jejuni
	GCF_000234545.1	Campylobacter jejuni subsp. jejuni D2600	Campylobacteria	Campylobacterales	Campylobacteraceae	Campylobacter	Campylobacter jejuni
	GCF_000254275.1	Campylobacter jejuni subsp. jejuni 51494	Campylobacteria	Campylobacterales	Campylobacteraceae	Campylobacter	Campylobacter jejuni
	GCF_000254355.1	Campylobacter jejuni subsp. jejuni LMG 23263	Campylobacteria	Campylobacterales	Campylobacteraceae	Campylobacter	Campylobacter jejuni
	GCF_000254495.1	Campylobacter jejuni subsp. jejuni LMG 23357	Campylobacteria	Campylobacterales	Campylobacteraceae	Campylobacter	Campylobacter jejuni
	GCF_000254515.1	Campylobacter jejuni subsp. jejuni ATCC 33560	Campylobacteria	Campylobacterales	Campylobacteraceae	Campylobacter	Campylobacter jejuni
	GCF_000254615.1	Campylobacter jejuni subsp. jejuni 2008-894	Campylobacteria	Campylobacterales	Campylobacteraceae	Campylobacter	Campylobacter jejuni
	GCF_000254795.1	Campylobacter jejuni subsp. jejuni 1997-11	Campylobacteria	Campylobacterales	Campylobacteraceae	Campylobacter	Campylobacter jejuni
	GCF_000255015.1	Campylobacter jejuni subsp. jejuni 1893	Campylobacteria	Campylobacterales	Campylobacteraceae	Campylobacter	Campylobacter jejuni
	GCF_000255095.1	Campylobacter jejuni subsp. jejuni LMG 23211	Campylobacteria	Campylobacterales	Campylobacteraceae	Campylobacter	Campylobacter jejuni
	GCF_000314285.1	Campylobacter jejuni subsp. jejuni BIGS0014	Campylobacteria	Campylobacterales	Campylobacteraceae	Campylobacter	Campylobacter jejuni
	GCF_000355825.1	Campylobacter jejuni subsp. jejuni ICDCCJ07002	Campylobacteria	Campylobacterales	Campylobacteraceae	Campylobacter	Campylobacter jejuni
	GCF_000685605.1	Campylobacter jejuni 30286	Campylobacteria	Campylobacterales	Campylobacteraceae	Campylobacter	Campylobacter jejuni
	GCF_000686225.1	Campylobacter jejuni 10186	Campylobacteria	Campylobacterales	Campylobacteraceae	Campylobacter	Campylobacter jejuni
	GCF_000686305.1	Campylobacter jejuni 30318	Campylobacteria	Campylobacterales	Campylobacteraceae	Campylobacter	Campylobacter jejuni
	GCF_000686345.1	Campylobacter jejuni Cj1	Campylobacteria	Campylobacterales	Campylobacteraceae	Campylobacter	Campylobacter jejuni
	GCF_000701745.1	Campylobacter jejuni subsp. doylei ATCC 49349	Campylobacteria	Campylobacterales	Campylobacteraceae	Campylobacter	Campylobacter jejuni
	GCF_000737085.1	Campylobacter jejuni subsp. jejuni	Campylobacteria	Campylobacterales	Campylobacteraceae	Campylobacter	Campylobacter jejuni
	GCF_000835305.1	Campylobacter jejuni subsp. jejuni	Campylobacteria	Campylobacterales	Campylobacteraceae	Campylobacter	Campylobacter jejuni
	GCF_000934305.1	Campylobacter jejuni subsp. jejuni	Campylobacteria	Campylobacterales	Campylobacteraceae	Campylobacter	Campylobacter jejuni
	GCF_000943395.1	Campylobacter jejuni subsp. jejuni	Campylobacteria	Campylobacterales	Campylobacteraceae	Campylobacter	Campylobacter jejuni
	GCF_000943435.1	Campylobacter jejuni subsp. jejuni	Campylobacteria	Campylobacterales	Campylobacteraceae	Campylobacter	Campylobacter jejuni
	GCF_000943445.1	Campylobacter jejuni subsp. jejuni	Campylobacteria	Campylobacterales	Campylobacteraceae	Campylobacter	Campylobacter jejuni
	GCF_001223885.1	Campylobacter jejuni	Campylobacteria	Campylobacterales	Campylobacteraceae	Campylobacter	Campylobacter jejuni
	GCF_001225745.1	Campylobacter jejuni	Campylobacteria	Campylobacterales	Campylobacteraceae	Campylobacter	Campylobacter jejuni
	GCF_001226025.1	Campylobacter jejuni	Campylobacteria	Campylobacterales	Campylobacteraceae	Campylobacter	Campylobacter jejuni
	GCF_001226825.1	Campylobacter jejuni	Campylobacteria	Campylobacterales	Campylobacteraceae	Campylobacter	Campylobacter jejuni
	GCF_001228125.1	Campylobacter jejuni	Campylobacteria	Campylobacterales	Campylobacteraceae	Campylobacter	Campylobacter jejuni
	GCF_001228625.1	Campylobacter jejuni	Campylobacteria	Campylobacterales	Campylobacteraceae	Campylobacter	Campylobacter jejuni
	GCF_001228805.1	Campylobacter jejuni	Campylobacteria	Campylobacterales	Campylobacteraceae	Campylobacter	Campylobacter jejuni
	GCF_001229145.1	Campylobacter jejuni	Campylobacteria	Campylobacterales	Campylobacteraceae	Campylobacter	Campylobacter jejuni
	GCF_001229545.1	Campylobacter jejuni	Campylobacteria	Campylobacterales	Campylobacteraceae	Campylobacter	Campylobacter jejuni
	GCF_001231185.1	Campylobacter jejuni	Campylobacteria	Campylobacterales	Campylobacteraceae	Campylobacter	Campylobacter jejuni
	GCF_001231205.1	Campylobacter jejuni	Campylobacteria	Campylobacterales	Campylobacteraceae	Campylobacter	Campylobacter jejuni
	GCF_001232365.1	Campylobacter jejuni	Campylobacteria	Campylobacterales	Campylobacteraceae	Campylobacter	Campylobacter jejuni
	GCF_001232425.1	Campylobacter jejuni	Campylobacteria	Campylobacterales	Campylobacteraceae	Campylobacter	Campylobacter jejuni
	GCF_001232585.1	Campylobacter jejuni	Campylobacteria	Campylobacterales	Campylobacteraceae	Campylobacter	Campylobacter jejuni
	GCF_001233305.1	Campylobacter jejuni	Campylobacteria	Campylobacterales	Campylobacteraceae	Campylobacter	Campylobacter jejuni
	GCF_001233805.1	Campylobacter jejuni	Campylobacteria	Campylobacterales	Campylobacteraceae	Campylobacter	Campylobacter jejuni
	GCF_001235065.1	Campylobacter jejuni	Campylobacteria	Campylobacterales	Campylobacteraceae	Campylobacter	Campylobacter jejuni
	GCF_001235145.1	Campylobacter jejuni	Campylobacteria	Campylobacterales	Campylobacteraceae	Campylobacter	Campylobacter jejuni
	GCF_001235365.1	Campylobacter jejuni	Campylobacteria	Campylobacterales	Campylobacteraceae	Campylobacter	Campylobacter jejuni
	GCF_001235625.1	Campylobacter jejuni	Campylobacteria	Campylobacterales	Campylobacteraceae	Campylobacter	Campylobacter jejuni
	GCF_001235765.1	Campylobacter jejuni	Campylobacteria	Campylobacterales	Campylobacteraceae	Campylobacter	Campylobacter jejuni
	GCF_001236125.1	Campylobacter jejuni	Campylobacteria	Campylobacterales	Campylobacteraceae	Campylobacter	Campylobacter jejuni
	GCF_001236205.1	Campylobacter jejuni	Campylobacteria	Campylobacterales	Campylobacteraceae	Campylobacter	Campylobacter jejuni
	GCF_001236525.1	Campylobacter jejuni	Campylobacteria	Campylobacterales	Campylobacteraceae	Campylobacter	Campylobacter jejuni
	GCF_001236705.1	Campylobacter jejuni	Campylobacteria	Campylobacterales	Campylobacteraceae	Campylobacter	Campylobacter jejuni
	GCF_001236725.1	Campylobacter jejuni	Campylobacteria	Campylobacterales	Campylobacteraceae	Campylobacter	Campylobacter jejuni
	GCF_001237645.1	Campylobacter jejuni	Campylobacteria	Campylobacterales	Campylobacteraceae	Campylobacter	Campylobacter jejuni
	GCF_001238985.1	Campylobacter jejuni	Campylobacteria	Campylobacterales	Campylobacteraceae	Campylobacter	Campylobacter jejuni
	GCF_001239045.1	Campylobacter jejuni	Campylobacteria	Campylobacterales	Campylobacteraceae	Campylobacter	Campylobacter jejuni
	GCF_001239485.1	Campylobacter jejuni	Campylobacteria	Campylobacterales	Campylobacteraceae	Campylobacter	Campylobacter jejuni
	GCF_001291825.1	Campylobacter jejuni	Campylobacteria	Campylobacterales	Campylobacteraceae	Campylobacter	Campylobacter jejuni
	GCF_001292185.1	Campylobacter jejuni	Campylobacteria	Campylobacterales	Campylobacteraceae	Campylobacter	Campylobacter jejuni
	GCF_001292245.1	Campylobacter jejuni	Campylobacteria	Campylobacterales	Campylobacteraceae	Campylobacter	Campylobacter jejuni
	GCF_001407555.1	Campylobacter jejuni	Campylobacteria	Campylobacterales	Campylobacteraceae	Campylobacter	Campylobacter jejuni
	GCF_001407775.1	Campylobacter jejuni	Campylobacteria	Campylobacterales	Campylobacteraceae	Campylobacter	Campylobacter jejuni
	GCF_001408055.1	Campylobacter jejuni	Campylobacteria	Campylobacterales	Campylobacteraceae	Campylobacter	Campylobacter jejuni
	GCF_001417285.1	Campylobacter jejuni	Campylobacteria	Campylobacterales	Campylobacteraceae	Campylobacter	Campylobacter jejuni
	GCF_001419025.1	Campylobacter jejuni CVM 41918	Campylobacteria	Campylobacterales	Campylobacteraceae	Campylobacter	Campylobacter jejuni
	GCF_001419245.1	Campylobacter jejuni CVM 41943	Campylobacteria	Campylobacterales	Campylobacteraceae	Campylobacter	Campylobacter jejuni
	GCF_001420435.1	Campylobacter jejuni	Campylobacteria	Campylobacterales	Campylobacteraceae	Campylobacter	Campylobacter jejuni
	GCF_001420455.1	Campylobacter jejuni	Campylobacteria	Campylobacterales	Campylobacteraceae	Campylobacter	Campylobacter jejuni
	GCF_001420485.1	Campylobacter jejuni	Campylobacteria	Campylobacterales	Campylobacteraceae	Campylobacter	Campylobacter jejuni
	GCF_001441735.1	Campylobacter jejuni	Campylobacteria	Campylobacterales	Campylobacteraceae	Campylobacter	Campylobacter jejuni
	GCF_001506225.1	Campylobacter jejuni	Campylobacteria	Campylobacterales	Campylobacteraceae	Campylobacter	Campylobacter jejuni
	GCF_001547595.1	Campylobacter jejuni	Campylobacteria	Campylobacterales	Campylobacteraceae	Campylobacter	Campylobacter jejuni
	GCF_001547605.1	Campylobacter jejuni	Campylobacteria	Campylobacterales	Campylobacteraceae	Campylobacter	Campylobacter jejuni
	GCF_001547615.1	Campylobacter jejuni	Campylobacteria	Campylobacterales	Campylobacteraceae	Campylobacter	Campylobacter jejuni
	GCF_001547675.1	Campylobacter jejuni	Campylobacteria	Campylobacterales	Campylobacteraceae	Campylobacter	Campylobacter jejuni
	GCF_001570705.1	Campylobacter jejuni	Campylobacteria	Campylobacterales	Campylobacteraceae	Campylobacter	Campylobacter jejuni
	UBA1824	N/A	Campylobacteria	Campylobacterales	Campylobacteraceae	Campylobacter	Campylobacter jejuni
	GCF_000019205.1	Campylobacter lari RM2100	Campylobacteria	Campylobacterales	Campylobacteraceae	Campylobacter	Campylobacter lari
	GCF_000816225.1	Campylobacter lari subsp. concheus LMG 11760	Campylobacteria	Campylobacterales	Campylobacteraceae	Campylobacter	Campylobacter lari
	GCF_000816365.1	Campylobacter lari NCTC 11845	Campylobacteria	Campylobacterales	Campylobacteraceae	Campylobacter	Campylobacter lari
	GCF_000816385.1	Campylobacter lari CCUG 22395	Campylobacteria	Campylobacterales	Campylobacteraceae	Campylobacter	Campylobacter lari
	GCF_000816405.1	Campylobacter lari RM16701	Campylobacteria	Campylobacterales	Campylobacteraceae	Campylobacter	Campylobacter lari
	GCF_000816425.1	Campylobacter lari RM16712	Campylobacteria	Campylobacterales	Campylobacteraceae	Campylobacter	Campylobacter lari
	GCF_001017575.1	Campylobacter lari	Campylobacteria	Campylobacterales	Campylobacteraceae	Campylobacter	Campylobacter lari
	GCF_000705255.1	Campylobacter mucosalis	Campylobacteria	Campylobacterales	Campylobacteraceae	Campylobacter	Campylobacter mucosalis	A
	GCF_000816785.1	Campylobacter peloridis LMG 23910	Campylobacteria	Campylobacterales	Campylobacteraceae	Campylobacter	Campylobacter peloridis
	GCF_000174175.1	Campylobacter rectus RM3267	Campylobacteria	Campylobacterales	Campylobacteraceae	Campylobacter	Campylobacter rectus	A
	GCF_000175655.1	Campylobacter showae RM3277	Campylobacteria	Campylobacterales	Campylobacteraceae	Campylobacter	Campylobacter showae	A
	GCF_000313615.1	Campylobacter showae CSUNSWCD	Campylobacteria	Campylobacterales	Campylobacteraceae	Campylobacter	Campylobacter showae	A
	GCF_000344295.2	Campylobacter showae CC57C	Campylobacteria	Campylobacterales	Campylobacteraceae	Campylobacter	Campylobacter showae	A
	GCF_000816245.1	Campylobacter sp. RM16704	Campylobacteria	Campylobacterales	Campylobacteraceae	Campylobacter	Campylobacter sp. RM16704	?
	GCF_000788295.1	Campylobacter sputorum biovar sputorum	Campylobacteria	Campylobacterales	Campylobacteraceae	Campylobacter	Campylobacter sputorum	B
	GCF_000816265.1	Campylobacter subantarcticus LMG 24374	Campylobacteria	Campylobacterales	Campylobacteraceae	Campylobacter	Campylobacter subantarcticus
	GCF_000816305.1	Campylobacter subantarcticus LMG 24377	Campylobacteria	Campylobacterales	Campylobacteraceae	Campylobacter	Campylobacter subantarcticus
	UBA1713	N/A	Campylobacteria	Campylobacterales	Campylobacteraceae	Campylobacter	Campylobacter sp. UBA1713	C
	GCF_000167395.1	Campylobacter upsaliensis RM3195	Campylobacteria	Campylobacterales	Campylobacteraceae	Campylobacter	Campylobacter upsaliensis
	GCF_000185345.1	Campylobacter upsaliensis JV21	Campylobacteria	Campylobacterales	Campylobacteraceae	Campylobacter	Campylobacter upsaliensis
	GCF_000620965.1	Campylobacter upsaliensis DSM 5365	Campylobacteria	Campylobacterales	Campylobacteraceae	Campylobacter	Campylobacter upsaliensis
	GCF_000374605.1	Campylobacter ureolyticus DSM 20703	Campylobacteria	Campylobacterales	Campylobacteraceae	Campylobacter	Campylobacter ureolyticus	B
	GCF_000413435.1	Campylobacter ureolyticus ACS-301-V-Sch3b	Campylobacteria	Campylobacterales	Campylobacteraceae	Campylobacter	Campylobacter ureolyticus	B
	GCF_000597825.1	Campylobacter ureolyticus	Campylobacteria	Campylobacterales	Campylobacteraceae	Campylobacter	Campylobacter ureolyticus	B
	GCF_001190755.1	Campylobacter ureolyticus RIGS 9880	Campylobacteria	Campylobacterales	Campylobacteraceae	Campylobacter	Campylobacter ureolyticus	B
	GCF_000816345.1	Campylobacter volucris LMG 24379	Campylobacteria	Campylobacterales	Campylobacteraceae	Campylobacter	Campylobacter volucris
	GCF_000597725.1	Sulfurospirillum arcachonense DSM 9755	Campylobacteria	Campylobacterales	Campylobacteraceae	Sulfurospirillum	Sulfurospirillum arcachonense
	GCF_000813345.1	Sulfurospirillum arsenophilum NBRC 109478	Campylobacteria	Campylobacterales	Campylobacteraceae	Sulfurospirillum	Sulfurospirillum arsenophilum
	GCF_000265295.1	Sulfurospirillum barnesii SES-3	Campylobacteria	Campylobacterales	Campylobacteraceae	Sulfurospirillum	Sulfurospirillum barnesii
	GCA_000789415.1	Sulfurospirillum sp. MES	Campylobacteria	Campylobacterales	Campylobacteraceae	Sulfurospirillum	Sulfurospirillum sp. MES
	GCF_000813325.1	Sulfurospirillum cavolei NBRC 109482	Campylobacteria	Campylobacterales	Campylobacteraceae	Sulfurospirillum	Sulfurospirillum cavolei
	GCF_001548055.1	Sulfurospirillum cavolei	Campylobacteria	Campylobacterales	Campylobacteraceae	Sulfurospirillum	Sulfurospirillum cavolei
	UBA4058	N/A	Campylobacteria	Campylobacterales	Campylobacteraceae	Sulfurospirillum	Sulfurospirillum cavolei
	UBA11420	N/A	Campylobacteria	Campylobacterales	Campylobacteraceae	Sulfurospirillum	Sulfurospirillum cavolei
	GCF_000024885.1	Sulfurospirillum deleyianum DSM 6946	Campylobacteria	Campylobacterales	Campylobacteraceae	Sulfurospirillum	Sulfurospirillum deleyianum
	GCA_000743525.1	Sulfurospirillum sp. SCADC	Campylobacteria	Campylobacterales	Campylobacteraceae	Sulfurospirillum	Sulfurospirillum multivorans
	GCF_000568815.1	Sulfurospirillum multivorans DSM 12446	Campylobacteria	Campylobacterales	Campylobacteraceae	Sulfurospirillum	Sulfurospirillum multivorans
	UBA1314	N/A	Campylobacteria	Campylobacterales	Campylobacteraceae	Sulfurospirillum	Sulfurospirillum multivorans
	GCA_001548035.1	Sulfurospirillum sp. UCH001	Campylobacteria	Campylobacterales	Campylobacteraceae	Sulfurospirillum	Sulfurospirillum sp. UCH001
	UBA1877	N/A	Campylobacteria	Campylobacterales	Campylobacteraceae	Sulfurospirillum	Sulfurospirillum sp. UBA1877
	UBA2217	N/A	Campylobacteria	Campylobacterales	Campylobacteraceae	Sulfurospirillum	Sulfurospirillum sp. UBA2217
	UBA11407	N/A	Campylobacteria	Campylobacterales	Campylobacteraceae	Sulfurospirillum	Sulfurospirillum sp. UBA11407
	UBA6791	N/A	Campylobacteria	Campylobacterales	Campylobacteraceae	Sulfurospirillum	Sulfurospirillum sp. UBA6791
	UBA6810	N/A	Campylobacteria	Campylobacterales	Campylobacteraceae	Sulfurospirillum	Sulfurospirillum sp. UBA6810
	UBA12182	N/A	Campylobacteria	Campylobacterales	Campylobacteraceae	Sulfurospirillum	Sulfurospirillum sp. UBA12182
	GCF_001282945.1	Helicobacter ailurogastricus	Campylobacteria	Campylobacterales	Helicobacteraceae	Helicobacter	Helicobacter ailurogastricus
	GCF_001283105.1	Helicobacter ailurogastricus	Campylobacteria	Campylobacterales	Helicobacteraceae	Helicobacter	Helicobacter ailurogastricus
	GCF_000765745.1	Helicobacter apodemus	Campylobacteria	Campylobacterales	Helicobacteraceae	Helicobacter	Helicobacter apodemus	D
	GCF_000158435.2	Helicobacter bilis ATCC 43879	Campylobacteria	Campylobacterales	Helicobacteraceae	Helicobacter	Helicobacter bilis	A
	GCF_000686565.1	Helicobacter bilis ATCC 51630	Campylobacteria	Campylobacterales	Helicobacteraceae	Helicobacter	Helicobacter bilis	A
	GCF_000765925.1	Helicobacter bilis	Campylobacteria	Campylobacterales	Helicobacteraceae	Helicobacter	Helicobacter bilis	A
	GCF_000237285.1	Helicobacter bizzozeronii CIII-1	Campylobacteria	Campylobacterales	Helicobacteraceae	Helicobacter	Helicobacter bizzozeronii
	GCF_000263275.1	Helicobacter bizzozeronii CCUG 35545	Campylobacteria	Campylobacterales	Helicobacteraceae	Helicobacter	Helicobacter bizzozeronii
	GCF_000155455.1	Helicobacter canadensis MIT 98-5491	Campylobacteria	Campylobacterales	Helicobacteraceae	Helicobacter	Helicobacter canadensis	D
	GCF_000162575.1	Helicobacter canadensis MIT 98-5491	Campylobacteria	Campylobacterales	Helicobacteraceae	Helicobacter	Helicobacter canadensis	D
	GCF_000507865.1	Helicobacter canis NCTC 12740	Campylobacteria	Campylobacterales	Helicobacteraceae	Helicobacter	Helicobacter canis	B
	GCF_000259255.1	Helicobacter cetorum MIT 00-7128	Campylobacteria	Campylobacterales	Helicobacteraceae	Helicobacter	Helicobacter cetorum
	GCF_000259275.1	Helicobacter cetorum MIT 99-5656	Campylobacteria	Campylobacterales	Helicobacteraceae	Helicobacter	Helicobacter cetorum
	GCF_000155475.1	Helicobacter cinaedi CCUG 18818	Campylobacteria	Campylobacterales	Helicobacteraceae	Helicobacter	Helicobacter cinaedi	C
	GCF_000349975.1	Helicobacter cinaedi CCUG 18818	Campylobacteria	Campylobacterales	Helicobacteraceae	Helicobacter	Helicobacter cinaedi	C
	GCF_000200595.1	Helicobacter felis ATCC 49179	Campylobacteria	Campylobacterales	Helicobacteraceae	Helicobacter	Helicobacter felis
	GCF_000509365.1	Helicobacter fennelliae MRY12-0050	Campylobacteria	Campylobacterales	Helicobacteraceae	Helicobacter	Helicobacter fennelliae	B
	GCF_001282965.1	Helicobacter heilmannii	Campylobacteria	Campylobacterales	Helicobacteraceae	Helicobacter	Helicobacter heilmannii
	GCF_001283005.1	Helicobacter heilmannii	Campylobacteria	Campylobacterales	Helicobacteraceae	Helicobacter	Helicobacter heilmannii
	GCF_001283045.1	Helicobacter heilmannii	Campylobacteria	Campylobacterales	Helicobacteraceae	Helicobacter	Helicobacter heilmannii
	GCF_001283065.1	Helicobacter heilmannii	Campylobacteria	Campylobacterales	Helicobacteraceae	Helicobacter	Helicobacter heilmannii
	GCF_001283085.1	Helicobacter heilmannii	Campylobacteria	Campylobacterales	Helicobacteraceae	Helicobacter	Helicobacter heilmannii
	GCF_000007905.1	Helicobacter hepaticus ATCC 51449	Campylobacteria	Campylobacterales	Helicobacteraceae	Helicobacter	Helicobacter hepaticus	C
	GCF_000762925.1	Helicobacter sp. MIT 03-1614	Campylobacteria	Campylobacterales	Helicobacteraceae	Helicobacter	Helicobacter sp. MIT 03-1614	C
	GCA_001602095.1	Helicobacter himalayensis	Campylobacteria	Campylobacterales	Helicobacteraceae	Helicobacter	Helicobacter himalayensis	?
	GCF_000507845.1	Helicobacter macacae MIT 99-5501	Campylobacteria	Campylobacterales	Helicobacteraceae	Helicobacter	Helicobacter macacae	B
	GCF_000765825.1	Helicobacter magdeburgensis	Campylobacteria	Campylobacterales	Helicobacteraceae	Helicobacter	Helicobacter magdeburgensis	C
	GCF_000091985.1	Helicobacter mustelae 12198	Campylobacteria	Campylobacterales	Helicobacteraceae	Helicobacter	Helicobacter mustelae
	GCF_000518225.1	Helicobacter pametensis ATCC 51478	Campylobacteria	Campylobacterales	Helicobacteraceae	Helicobacter	Helicobacter pametensis
	GCF_000155495.1	Helicobacter pullorum MIT 98-5489	Campylobacteria	Campylobacterales	Helicobacteraceae	Helicobacter	Helicobacter pullorum	D
	GCF_001298055.1	Helicobacter pullorum	Campylobacteria	Campylobacterales	Helicobacteraceae	Helicobacter	Helicobacter pullorum	D
	GCA_000172195.1	Helicobacter pylori HPKX_438_AG0C1	Campylobacteria	Campylobacterales	Helicobacteraceae	Helicobacter	Helicobacter pylori
	GCA_000234645.3	Helicobacter pylori B45	Campylobacteria	Campylobacterales	Helicobacteraceae	Helicobacter	Helicobacter pylori
	GCA_000285135.1	Helicobacter pylori NQ1701	Campylobacteria	Campylobacterales	Helicobacteraceae	Helicobacter	Helicobacter pylori
	GCA_000448525.1	Helicobacter pylori SouthAfrica50	Campylobacteria	Campylobacterales	Helicobacteraceae	Helicobacter	Helicobacter pylori
	GCA_000476535.1	Helicobacter pylori SA29A	Campylobacteria	Campylobacterales	Helicobacteraceae	Helicobacter	Helicobacter pylori
	GCA_000499325.1	Helicobacter pylori H13-1	Campylobacteria	Campylobacterales	Helicobacteraceae	Helicobacter	Helicobacter pylori
	GCA_000499345.1	Helicobacter pylori E48	Campylobacteria	Campylobacterales	Helicobacteraceae	Helicobacter	Helicobacter pylori
	GCA_001312765.1	Helicobacter pylori JCM 12093	Campylobacteria	Campylobacterales	Helicobacteraceae	Helicobacter	Helicobacter pylori
	GCA_001549855.1	Helicobacter pylori	Campylobacteria	Campylobacterales	Helicobacteraceae	Helicobacter	Helicobacter pylori
	GCF_000008525.1	Helicobacter pylori 26695	Campylobacteria	Campylobacterales	Helicobacteraceae	Helicobacter	Helicobacter pylori
	GCF_000009305.1	Helicobacter acinonychis str. Sheeba	Campylobacteria	Campylobacterales	Helicobacteraceae	Helicobacter	Helicobacter pylori
	GCF_000011725.1	Helicobacter pylori 51	Campylobacteria	Campylobacterales	Helicobacteraceae	Helicobacter	Helicobacter pylori
	GCF_000013245.1	Helicobacter pylori HPAG1	Campylobacteria	Campylobacterales	Helicobacteraceae	Helicobacter	Helicobacter pylori
	GCF_000020245.1	Helicobacter pylori Shi470	Campylobacteria	Campylobacterales	Helicobacteraceae	Helicobacter	Helicobacter pylori
	GCF_000021165.1	Helicobacter pylori G27	Campylobacteria	Campylobacterales	Helicobacteraceae	Helicobacter	Helicobacter pylori
	GCF_000021465.1	Helicobacter pylori P12	Campylobacteria	Campylobacterales	Helicobacteraceae	Helicobacter	Helicobacter pylori
	GCF_000023805.1	Helicobacter pylori 52	Campylobacteria	Campylobacterales	Helicobacteraceae	Helicobacter	Helicobacter pylori
	GCF_000091345.1	Helicobacter pylori B38	Campylobacteria	Campylobacterales	Helicobacteraceae	Helicobacter	Helicobacter pylori
	GCF_000093185.1	Helicobacter pylori v225d	Campylobacteria	Campylobacterales	Helicobacteraceae	Helicobacter	Helicobacter pylori
	GCF_000148855.1	Helicobacter pylori SJM180	Campylobacteria	Campylobacterales	Helicobacteraceae	Helicobacter	Helicobacter pylori
	GCF_000148875.1	Helicobacter pylori PeCan4	Campylobacteria	Campylobacterales	Helicobacteraceae	Helicobacter	Helicobacter pylori
	GCF_000148895.1	Helicobacter pylori Cuz20	Campylobacteria	Campylobacterales	Helicobacteraceae	Helicobacter	Helicobacter pylori
	GCF_000148915.1	Helicobacter pylori Sat464	Campylobacteria	Campylobacterales	Helicobacteraceae	Helicobacter	Helicobacter pylori
	GCF_000172935.1	Helicobacter pylori 98-10	Campylobacteria	Campylobacterales	Helicobacteraceae	Helicobacter	Helicobacter pylori
	GCF_000178935.2	Helicobacter pylori 35A	Campylobacteria	Campylobacterales	Helicobacteraceae	Helicobacter	Helicobacter pylori
	GCF_000185185.1	Helicobacter pylori India7	Campylobacteria	Campylobacterales	Helicobacteraceae	Helicobacter	Helicobacter pylori
	GCF_000185205.1	Helicobacter pylori Gambia94	Campylobacteria	Campylobacterales	Helicobacteraceae	Helicobacter	Helicobacter pylori
	GCF_000185225.1	Helicobacter pylori Lithuania75	Campylobacteria	Campylobacterales	Helicobacteraceae	Helicobacter	Helicobacter pylori
	GCF_000185245.1	Helicobacter pylori SouthAfrica7	Campylobacteria	Campylobacterales	Helicobacteraceae	Helicobacter	Helicobacter pylori
	GCF_000192335.1	Helicobacter pylori 2018	Campylobacteria	Campylobacterales	Helicobacteraceae	Helicobacter	Helicobacter pylori
	GCF_000213135.1	Helicobacter pylori 83	Campylobacteria	Campylobacterales	Helicobacteraceae	Helicobacter	Helicobacter pylori
	GCF_000224535.1	Helicobacter pylori Puno120	Campylobacteria	Campylobacterales	Helicobacteraceae	Helicobacter	Helicobacter pylori
	GCF_000224555.1	Helicobacter pylori Puno135	Campylobacteria	Campylobacterales	Helicobacteraceae	Helicobacter	Helicobacter pylori
	GCF_000224575.1	Helicobacter pylori SNT49	Campylobacteria	Campylobacterales	Helicobacteraceae	Helicobacter	Helicobacter pylori
	GCF_000255955.1	Helicobacter pylori ELS37	Campylobacteria	Campylobacterales	Helicobacteraceae	Helicobacter	Helicobacter pylori
	GCF_000256035.1	Helicobacter pylori NAD1	Campylobacteria	Campylobacterales	Helicobacteraceae	Helicobacter	Helicobacter pylori
	GCF_000256075.1	Helicobacter pylori NAB47	Campylobacteria	Campylobacterales	Helicobacteraceae	Helicobacter	Helicobacter pylori
	GCF_000259235.1	Helicobacter pylori HUP-B14	Campylobacteria	Campylobacterales	Helicobacteraceae	Helicobacter	Helicobacter pylori
	GCF_000262655.1	Helicobacter pylori XZ274	Campylobacteria	Campylobacterales	Helicobacteraceae	Helicobacter	Helicobacter pylori
	GCF_000270005.1	Helicobacter pylori F16	Campylobacteria	Campylobacterales	Helicobacteraceae	Helicobacter	Helicobacter pylori
	GCF_000270025.1	Helicobacter pylori F30	Campylobacteria	Campylobacterales	Helicobacteraceae	Helicobacter	Helicobacter pylori
	GCF_000270045.1	Helicobacter pylori F32	Campylobacteria	Campylobacterales	Helicobacteraceae	Helicobacter	Helicobacter pylori
	GCF_000270065.1	Helicobacter pylori F57	Campylobacteria	Campylobacterales	Helicobacteraceae	Helicobacter	Helicobacter pylori
	GCF_000273805.1	Helicobacter pylori Hp H-41	Campylobacteria	Campylobacterales	Helicobacteraceae	Helicobacter	Helicobacter pylori
	GCF_000273825.1	Helicobacter pylori Hp A-8	Campylobacteria	Campylobacterales	Helicobacteraceae	Helicobacter	Helicobacter pylori
	GCF_000273845.1	Helicobacter pylori Hp H-36	Campylobacteria	Campylobacterales	Helicobacteraceae	Helicobacter	Helicobacter pylori
	GCF_000273865.2	Helicobacter pylori Hp H-30	Campylobacteria	Campylobacterales	Helicobacteraceae	Helicobacter	Helicobacter pylori
	GCF_000273885.1	Helicobacter pylori Hp H-29	Campylobacteria	Campylobacterales	Helicobacteraceae	Helicobacter	Helicobacter pylori
	GCF_000273905.1	Helicobacter pylori Hp H-42	Campylobacteria	Campylobacterales	Helicobacteraceae	Helicobacter	Helicobacter pylori
	GCF_000273925.1	Helicobacter pylori Hp H-44	Campylobacteria	Campylobacterales	Helicobacteraceae	Helicobacter	Helicobacter pylori
	GCF_000273945.1	Helicobacter pylori Hp H-45	Campylobacteria	Campylobacterales	Helicobacteraceae	Helicobacter	Helicobacter pylori
	GCF_000273965.1	Helicobacter pylori Hp H-43	Campylobacteria	Campylobacterales	Helicobacteraceae	Helicobacter	Helicobacter pylori
	GCF_000273985.1	Helicobacter pylori Hp A-6	Campylobacteria	Campylobacterales	Helicobacteraceae	Helicobacter	Helicobacter pylori
	GCF_000274005.2	Helicobacter pylori Hp A-14	Campylobacteria	Campylobacterales	Helicobacteraceae	Helicobacter	Helicobacter pylori
	GCF_000274025.1	Helicobacter pylori Hp A-26	Campylobacteria	Campylobacterales	Helicobacteraceae	Helicobacter	Helicobacter pylori
	GCF_000274045.2	Helicobacter pylori Hp A-27	Campylobacteria	Campylobacterales	Helicobacteraceae	Helicobacter	Helicobacter pylori
	GCF_000274065.1	Helicobacter pylori Hp H-3	Campylobacteria	Campylobacterales	Helicobacteraceae	Helicobacter	Helicobacter pylori
	GCF_000274085.2	Helicobacter pylori Hp H-9	Campylobacteria	Campylobacterales	Helicobacteraceae	Helicobacter	Helicobacter pylori
	GCF_000274105.1	Helicobacter pylori Hp H-6	Campylobacteria	Campylobacterales	Helicobacteraceae	Helicobacter	Helicobacter pylori
	GCF_000274125.1	Helicobacter pylori Hp H-19	Campylobacteria	Campylobacterales	Helicobacteraceae	Helicobacter	Helicobacter pylori
	GCF_000274145.1	Helicobacter pylori Hp H-4	Campylobacteria	Campylobacterales	Helicobacteraceae	Helicobacter	Helicobacter pylori
	GCF_000274165.1	Helicobacter pylori Hp H-23	Campylobacteria	Campylobacterales	Helicobacteraceae	Helicobacter	Helicobacter pylori
	GCF_000274185.2	Helicobacter pylori Hp H-21	Campylobacteria	Campylobacterales	Helicobacteraceae	Helicobacter	Helicobacter pylori
	GCF_000274225.1	Helicobacter pylori Hp P-13	Campylobacteria	Campylobacterales	Helicobacteraceae	Helicobacter	Helicobacter pylori
	GCF_000274265.1	Helicobacter pylori Hp H-34	Campylobacteria	Campylobacterales	Helicobacteraceae	Helicobacter	Helicobacter pylori
	GCF_000274285.1	Helicobacter pylori Hp P-15	Campylobacteria	Campylobacterales	Helicobacteraceae	Helicobacter	Helicobacter pylori
	GCF_000274305.1	Helicobacter pylori Hp P-16	Campylobacteria	Campylobacterales	Helicobacteraceae	Helicobacter	Helicobacter pylori
	GCF_000274325.1	Helicobacter pylori Hp P-23	Campylobacteria	Campylobacterales	Helicobacteraceae	Helicobacter	Helicobacter pylori
	GCF_000274345.1	Helicobacter pylori Hp P-74	Campylobacteria	Campylobacterales	Helicobacteraceae	Helicobacter	Helicobacter pylori
	GCF_000274365.1	Helicobacter pylori Hp H-5b	Campylobacteria	Campylobacterales	Helicobacteraceae	Helicobacter	Helicobacter pylori
	GCF_000274385.2	Helicobacter pylori Hp P-11b	Campylobacteria	Campylobacterales	Helicobacteraceae	Helicobacter	Helicobacter pylori
	GCF_000274485.2	Helicobacter pylori Hp H-11	Campylobacteria	Campylobacterales	Helicobacteraceae	Helicobacter	Helicobacter pylori
	GCF_000274525.2	Helicobacter pylori NQ4161	Campylobacteria	Campylobacterales	Helicobacteraceae	Helicobacter	Helicobacter pylori
	GCF_000274545.2	Helicobacter pylori NQ4110	Campylobacteria	Campylobacterales	Helicobacteraceae	Helicobacter	Helicobacter pylori
	GCF_000274565.1	Helicobacter pylori NQ4099	Campylobacteria	Campylobacterales	Helicobacteraceae	Helicobacter	Helicobacter pylori
	GCF_000274585.1	Helicobacter pylori NQ4076	Campylobacteria	Campylobacterales	Helicobacteraceae	Helicobacter	Helicobacter pylori
	GCF_000274605.1	Helicobacter pylori NQ4053	Campylobacteria	Campylobacterales	Helicobacteraceae	Helicobacter	Helicobacter pylori
	GCF_000274625.1	Helicobacter pylori NQ4044	Campylobacteria	Campylobacterales	Helicobacteraceae	Helicobacter	Helicobacter pylori
	GCF_000274645.2	Helicobacter pylori CPY6311	Campylobacteria	Campylobacterales	Helicobacteraceae	Helicobacter	Helicobacter pylori
	GCF_000274665.1	Helicobacter pylori CPY6271	Campylobacteria	Campylobacterales	Helicobacteraceae	Helicobacter	Helicobacter pylori
	GCF_000274685.1	Helicobacter pylori CPY6261	Campylobacteria	Campylobacterales	Helicobacteraceae	Helicobacter	Helicobacter pylori
	GCF_000274705.1	Helicobacter pylori CPY6081	Campylobacteria	Campylobacterales	Helicobacteraceae	Helicobacter	Helicobacter pylori
	GCF_000274725.1	Helicobacter pylori CPY3281	Campylobacteria	Campylobacterales	Helicobacteraceae	Helicobacter	Helicobacter pylori
	GCF_000274765.2	Helicobacter pylori Hp P-8b	Campylobacteria	Campylobacterales	Helicobacteraceae	Helicobacter	Helicobacter pylori
	GCF_000274785.1	Helicobacter pylori Hp P-1	Campylobacteria	Campylobacterales	Helicobacteraceae	Helicobacter	Helicobacter pylori
	GCF_000274805.1	Helicobacter pylori Hp P-2	Campylobacteria	Campylobacterales	Helicobacteraceae	Helicobacter	Helicobacter pylori
	GCF_000274825.2	Helicobacter pylori Hp P-3	Campylobacteria	Campylobacterales	Helicobacteraceae	Helicobacter	Helicobacter pylori
	GCF_000274905.1	Helicobacter pylori NQ4200	Campylobacteria	Campylobacterales	Helicobacteraceae	Helicobacter	Helicobacter pylori
	GCF_000274925.1	Helicobacter pylori NQ4228	Campylobacteria	Campylobacterales	Helicobacteraceae	Helicobacter	Helicobacter pylori
	GCF_000274945.2	Helicobacter pylori NQ4216	Campylobacteria	Campylobacterales	Helicobacteraceae	Helicobacter	Helicobacter pylori
	GCF_000274985.2	Helicobacter pylori Hp M2	Campylobacteria	Campylobacterales	Helicobacteraceae	Helicobacter	Helicobacter pylori
	GCF_000275045.1	Helicobacter pylori Hp A-5	Campylobacteria	Campylobacterales	Helicobacteraceae	Helicobacter	Helicobacter pylori
	GCF_000275065.2	Helicobacter pylori Hp A-9	Campylobacteria	Campylobacterales	Helicobacteraceae	Helicobacter	Helicobacter pylori
	GCF_000275105.1	Helicobacter pylori Hp H-27	Campylobacteria	Campylobacterales	Helicobacteraceae	Helicobacter	Helicobacter pylori
	GCF_000275125.1	Helicobacter pylori Hp H-28	Campylobacteria	Campylobacterales	Helicobacteraceae	Helicobacter	Helicobacter pylori
	GCF_000275145.2	Helicobacter pylori Hp P-25d	Campylobacteria	Campylobacterales	Helicobacteraceae	Helicobacter	Helicobacter pylori
	GCF_000275165.1	Helicobacter pylori Hp A-16	Campylobacteria	Campylobacterales	Helicobacteraceae	Helicobacter	Helicobacter pylori
	GCF_000275185.1	Helicobacter pylori CPY1962	Campylobacteria	Campylobacterales	Helicobacteraceae	Helicobacter	Helicobacter pylori
	GCF_000275205.1	Helicobacter pylori CPY1313	Campylobacteria	Campylobacterales	Helicobacteraceae	Helicobacter	Helicobacter pylori
	GCF_000275225.2	Helicobacter pylori CPY1124	Campylobacteria	Campylobacterales	Helicobacteraceae	Helicobacter	Helicobacter pylori
	GCF_000275245.2	Helicobacter pylori Hp H-16	Campylobacteria	Campylobacterales	Helicobacteraceae	Helicobacter	Helicobacter pylori
	GCF_000275265.2	Helicobacter pylori Hp A-17	Campylobacteria	Campylobacterales	Helicobacteraceae	Helicobacter	Helicobacter pylori
	GCF_000275285.1	Helicobacter pylori Hp A-20	Campylobacteria	Campylobacterales	Helicobacteraceae	Helicobacter	Helicobacter pylori
	GCF_000275305.2	Helicobacter pylori Hp A-4	Campylobacteria	Campylobacterales	Helicobacteraceae	Helicobacter	Helicobacter pylori
	GCF_000275325.1	Helicobacter pylori Hp H-10	Campylobacteria	Campylobacterales	Helicobacteraceae	Helicobacter	Helicobacter pylori
	GCF_000275345.2	Helicobacter pylori Hp P-28b	Campylobacteria	Campylobacterales	Helicobacteraceae	Helicobacter	Helicobacter pylori
	GCF_000275365.2	Helicobacter pylori Hp P-4c	Campylobacteria	Campylobacterales	Helicobacteraceae	Helicobacter	Helicobacter pylori
	GCF_000275385.1	Helicobacter pylori Hp P-26	Campylobacteria	Campylobacterales	Helicobacteraceae	Helicobacter	Helicobacter pylori
	GCF_000275405.2	Helicobacter pylori Hp P-30	Campylobacteria	Campylobacterales	Helicobacteraceae	Helicobacter	Helicobacter pylori
	GCF_000275425.2	Helicobacter pylori Hp P-41	Campylobacteria	Campylobacterales	Helicobacteraceae	Helicobacter	Helicobacter pylori
	GCF_000275445.2	Helicobacter pylori Hp P-62	Campylobacteria	Campylobacterales	Helicobacteraceae	Helicobacter	Helicobacter pylori
	GCF_000277365.1	Helicobacter pylori Shi417	Campylobacteria	Campylobacterales	Helicobacteraceae	Helicobacter	Helicobacter pylori
	GCF_000277385.1	Helicobacter pylori Shi169	Campylobacteria	Campylobacterales	Helicobacteraceae	Helicobacter	Helicobacter pylori
	GCF_000277405.1	Helicobacter pylori Shi112	Campylobacteria	Campylobacterales	Helicobacteraceae	Helicobacter	Helicobacter pylori
	GCF_000277425.1	Helicobacter pylori PeCan18	Campylobacteria	Campylobacterales	Helicobacteraceae	Helicobacter	Helicobacter pylori
	GCF_000281675.2	Helicobacter pylori FD423	Campylobacteria	Campylobacterales	Helicobacteraceae	Helicobacter	Helicobacter pylori
	GCF_000285035.1	Helicobacter pylori BCS100H1	Campylobacteria	Campylobacterales	Helicobacteraceae	Helicobacter	Helicobacter pylori
	GCF_000285095.1	Helicobacter pylori NQ1712	Campylobacteria	Campylobacterales	Helicobacteraceae	Helicobacter	Helicobacter pylori
	GCF_000285115.1	Helicobacter pylori NQ352	Campylobacteria	Campylobacterales	Helicobacteraceae	Helicobacter	Helicobacter pylori
	GCF_000285155.1	Helicobacter pylori NQ392	Campylobacteria	Campylobacterales	Helicobacteraceae	Helicobacter	Helicobacter pylori
	GCF_000285235.1	Helicobacter pylori NQ1671	Campylobacteria	Campylobacterales	Helicobacteraceae	Helicobacter	Helicobacter pylori
	GCF_000285895.1	Helicobacter pylori N6	Campylobacteria	Campylobacterales	Helicobacteraceae	Helicobacter	Helicobacter pylori
	GCF_000287735.1	Helicobacter pylori HLJHP256	Campylobacteria	Campylobacterales	Helicobacteraceae	Helicobacter	Helicobacter pylori
	GCF_000287755.1	Helicobacter pylori HLJHP271	Campylobacteria	Campylobacterales	Helicobacteraceae	Helicobacter	Helicobacter pylori
	GCF_000287775.1	Helicobacter pylori HLJHP253	Campylobacteria	Campylobacterales	Helicobacteraceae	Helicobacter	Helicobacter pylori
	GCF_000287835.1	Helicobacter pylori HLJHP193	Campylobacteria	Campylobacterales	Helicobacteraceae	Helicobacter	Helicobacter pylori
	GCF_000295975.2	Helicobacter pylori FD430	Campylobacteria	Campylobacterales	Helicobacteraceae	Helicobacter	Helicobacter pylori
	GCF_000295995.2	Helicobacter pylori FD506	Campylobacteria	Campylobacterales	Helicobacteraceae	Helicobacter	Helicobacter pylori
	GCF_000296015.2	Helicobacter pylori FD535	Campylobacteria	Campylobacterales	Helicobacteraceae	Helicobacter	Helicobacter pylori
	GCF_000296035.2	Helicobacter pylori FD568	Campylobacteria	Campylobacterales	Helicobacteraceae	Helicobacter	Helicobacter pylori
	GCF_000296055.2	Helicobacter pylori FD577	Campylobacteria	Campylobacterales	Helicobacteraceae	Helicobacter	Helicobacter pylori
	GCF_000296075.2	Helicobacter pylori FD703	Campylobacteria	Campylobacterales	Helicobacteraceae	Helicobacter	Helicobacter pylori
	GCF_000296095.2	Helicobacter pylori FD662	Campylobacteria	Campylobacterales	Helicobacteraceae	Helicobacter	Helicobacter pylori
	GCF_000296115.2	Helicobacter pylori FD719	Campylobacteria	Campylobacterales	Helicobacteraceae	Helicobacter	Helicobacter pylori
	GCF_000296135.2	Helicobacter pylori GC26	Campylobacteria	Campylobacterales	Helicobacteraceae	Helicobacter	Helicobacter pylori
	GCF_000299695.1	Helicobacter pylori R030b	Campylobacteria	Campylobacterales	Helicobacteraceae	Helicobacter	Helicobacter pylori
	GCF_000299715.1	Helicobacter pylori R036d	Campylobacteria	Campylobacterales	Helicobacteraceae	Helicobacter	Helicobacter pylori
	GCF_000299735.1	Helicobacter pylori R037c	Campylobacteria	Campylobacterales	Helicobacteraceae	Helicobacter	Helicobacter pylori
	GCF_000299755.1	Helicobacter pylori R038b	Campylobacteria	Campylobacterales	Helicobacteraceae	Helicobacter	Helicobacter pylori
	GCF_000299775.1	Helicobacter pylori R046Wa	Campylobacteria	Campylobacterales	Helicobacteraceae	Helicobacter	Helicobacter pylori
	GCF_000299795.1	Helicobacter pylori R055a	Campylobacteria	Campylobacterales	Helicobacteraceae	Helicobacter	Helicobacter pylori
	GCF_000299835.1	Helicobacter pylori R32b	Campylobacteria	Campylobacterales	Helicobacteraceae	Helicobacter	Helicobacter pylori
	GCF_000299855.1	Helicobacter pylori R018c	Campylobacteria	Campylobacterales	Helicobacteraceae	Helicobacter	Helicobacter pylori
	GCF_000310005.2	Helicobacter pylori GAM100Ai	Campylobacteria	Campylobacterales	Helicobacteraceae	Helicobacter	Helicobacter pylori
	GCF_000315955.1	Helicobacter pylori Aklavik117	Campylobacteria	Campylobacterales	Helicobacteraceae	Helicobacter	Helicobacter pylori
	GCF_000317875.1	Helicobacter pylori Aklavik86	Campylobacteria	Campylobacterales	Helicobacteraceae	Helicobacter	Helicobacter pylori
	GCF_000333835.1	Helicobacter pylori A45	Campylobacteria	Campylobacterales	Helicobacteraceae	Helicobacter	Helicobacter pylori
	GCF_000344945.2	Helicobacter pylori GAM101Biv	Campylobacteria	Campylobacterales	Helicobacteraceae	Helicobacter	Helicobacter pylori
	GCF_000344965.2	Helicobacter pylori GAM103Bi	Campylobacteria	Campylobacterales	Helicobacteraceae	Helicobacter	Helicobacter pylori
	GCF_000344985.2	Helicobacter pylori GAM105Ai	Campylobacteria	Campylobacterales	Helicobacteraceae	Helicobacter	Helicobacter pylori
	GCF_000345025.2	Helicobacter pylori GAM114Ai	Campylobacteria	Campylobacterales	Helicobacteraceae	Helicobacter	Helicobacter pylori
	GCF_000345045.2	Helicobacter pylori GAM115Ai	Campylobacteria	Campylobacterales	Helicobacteraceae	Helicobacter	Helicobacter pylori
	GCF_000345065.2	Helicobacter pylori GAM201Ai	Campylobacteria	Campylobacterales	Helicobacteraceae	Helicobacter	Helicobacter pylori
	GCF_000345085.2	Helicobacter pylori GAM118Bi	Campylobacteria	Campylobacterales	Helicobacteraceae	Helicobacter	Helicobacter pylori
	GCF_000345105.2	Helicobacter pylori GAM119Bi	Campylobacteria	Campylobacterales	Helicobacteraceae	Helicobacter	Helicobacter pylori
	GCF_000345125.2	Helicobacter pylori GAM120Ai	Campylobacteria	Campylobacterales	Helicobacteraceae	Helicobacter	Helicobacter pylori
	GCF_000345145.2	Helicobacter pylori GAM121Aii	Campylobacteria	Campylobacterales	Helicobacteraceae	Helicobacter	Helicobacter pylori
	GCF_000345165.2	Helicobacter pylori GAM210Bi	Campylobacteria	Campylobacterales	Helicobacteraceae	Helicobacter	Helicobacter pylori
	GCF_000345185.2	Helicobacter pylori GAM231Ai	Campylobacteria	Campylobacterales	Helicobacteraceae	Helicobacter	Helicobacter pylori
	GCF_000345205.2	Helicobacter pylori GAM239Bi	Campylobacteria	Campylobacterales	Helicobacteraceae	Helicobacter	Helicobacter pylori
	GCF_000345225.2	Helicobacter pylori GAM244Ai	Campylobacteria	Campylobacterales	Helicobacteraceae	Helicobacter	Helicobacter pylori
	GCF_000345245.2	Helicobacter pylori GAM245Ai	Campylobacteria	Campylobacterales	Helicobacteraceae	Helicobacter	Helicobacter pylori
	GCF_000345265.2	Helicobacter pylori GAM246Ai	Campylobacteria	Campylobacterales	Helicobacteraceae	Helicobacter	Helicobacter pylori
	GCF_000345285.2	Helicobacter pylori GAM249T	Campylobacteria	Campylobacterales	Helicobacteraceae	Helicobacter	Helicobacter pylori
	GCF_000345385.2	Helicobacter pylori GAM254Ai	Campylobacteria	Campylobacterales	Helicobacteraceae	Helicobacter	Helicobacter pylori
	GCF_000345465.2	Helicobacter pylori GAM263BFi	Campylobacteria	Campylobacterales	Helicobacteraceae	Helicobacter	Helicobacter pylori
	GCF_000345485.2	Helicobacter pylori GAM264Ai	Campylobacteria	Campylobacterales	Helicobacteraceae	Helicobacter	Helicobacter pylori
	GCF_000345505.2	Helicobacter pylori GAM265BSii	Campylobacteria	Campylobacterales	Helicobacteraceae	Helicobacter	Helicobacter pylori
	GCF_000345545.2	Helicobacter pylori GAM270ASi	Campylobacteria	Campylobacterales	Helicobacteraceae	Helicobacter	Helicobacter pylori
	GCF_000345565.2	Helicobacter pylori GAM42Ai	Campylobacteria	Campylobacterales	Helicobacteraceae	Helicobacter	Helicobacter pylori
	GCF_000345585.2	Helicobacter pylori GAM71Ai	Campylobacteria	Campylobacterales	Helicobacteraceae	Helicobacter	Helicobacter pylori
	GCF_000345605.2	Helicobacter pylori GAM80Ai	Campylobacteria	Campylobacterales	Helicobacteraceae	Helicobacter	Helicobacter pylori
	GCF_000345625.2	Helicobacter pylori GAM83Bi	Campylobacteria	Campylobacterales	Helicobacteraceae	Helicobacter	Helicobacter pylori
	GCF_000345665.2	Helicobacter pylori GAM93Bi	Campylobacteria	Campylobacterales	Helicobacteraceae	Helicobacter	Helicobacter pylori
	GCF_000345685.2	Helicobacter pylori GAM96Ai	Campylobacteria	Campylobacterales	Helicobacteraceae	Helicobacter	Helicobacter pylori
	GCF_000345705.2	Helicobacter pylori GAMchJs106B	Campylobacteria	Campylobacterales	Helicobacteraceae	Helicobacter	Helicobacter pylori
	GCF_000345725.2	Helicobacter pylori HP116Bi	Campylobacteria	Campylobacterales	Helicobacteraceae	Helicobacter	Helicobacter pylori
	GCF_000345765.2	Helicobacter pylori HP250AFiii	Campylobacteria	Campylobacterales	Helicobacteraceae	Helicobacter	Helicobacter pylori
	GCF_000345985.2	Helicobacter pylori HP260ASii	Campylobacteria	Campylobacterales	Helicobacteraceae	Helicobacter	Helicobacter pylori
	GCF_000346005.2	Helicobacter pylori HP260BFii	Campylobacteria	Campylobacterales	Helicobacteraceae	Helicobacter	Helicobacter pylori
	GCF_000346025.2	Helicobacter pylori HP260Bi	Campylobacteria	Campylobacterales	Helicobacteraceae	Helicobacter	Helicobacter pylori
	GCF_000346815.2	Helicobacter pylori GAMchJs114i	Campylobacteria	Campylobacterales	Helicobacteraceae	Helicobacter	Helicobacter pylori
	GCF_000346835.2	Helicobacter pylori GAMchJs117Ai	Campylobacteria	Campylobacterales	Helicobacteraceae	Helicobacter	Helicobacter pylori
	GCF_000346855.2	Helicobacter pylori GAMchJs124i	Campylobacteria	Campylobacterales	Helicobacteraceae	Helicobacter	Helicobacter pylori
	GCF_000346875.2	Helicobacter pylori GAMchJs136i	Campylobacteria	Campylobacterales	Helicobacteraceae	Helicobacter	Helicobacter pylori
	GCF_000348865.1	Helicobacter pylori OK113	Campylobacteria	Campylobacterales	Helicobacteraceae	Helicobacter	Helicobacter pylori
	GCF_000348885.1	Helicobacter pylori OK310	Campylobacteria	Campylobacterales	Helicobacteraceae	Helicobacter	Helicobacter pylori
	GCF_000349405.1	Helicobacter pylori Hp H-1	Campylobacteria	Campylobacterales	Helicobacteraceae	Helicobacter	Helicobacter pylori
	GCF_000349465.1	Helicobacter pylori UMB_G1	Campylobacteria	Campylobacterales	Helicobacteraceae	Helicobacter	Helicobacter pylori
	GCF_000349485.1	Helicobacter pylori CCHI 33	Campylobacteria	Campylobacterales	Helicobacteraceae	Helicobacter	Helicobacter pylori
	GCF_000349505.1	Helicobacter pylori CPY1662	Campylobacteria	Campylobacterales	Helicobacteraceae	Helicobacter	Helicobacter pylori
	GCF_000359645.1	Helicobacter pylori Hp A-11	Campylobacteria	Campylobacterales	Helicobacteraceae	Helicobacter	Helicobacter pylori
	GCF_000392515.3	Helicobacter pylori UM037	Campylobacteria	Campylobacterales	Helicobacteraceae	Helicobacter	Helicobacter pylori
	GCF_000392535.3	Helicobacter pylori UM066	Campylobacteria	Campylobacterales	Helicobacteraceae	Helicobacter	Helicobacter pylori
	GCF_000401295.1	Helicobacter pylori NAK7	Campylobacteria	Campylobacterales	Helicobacteraceae	Helicobacter	Helicobacter pylori
	GCF_000401315.1	Helicobacter pylori UM018	Campylobacteria	Campylobacterales	Helicobacteraceae	Helicobacter	Helicobacter pylori
	GCF_000401335.1	Helicobacter pylori UM054	Campylobacteria	Campylobacterales	Helicobacteraceae	Helicobacter	Helicobacter pylori
	GCF_000401355.1	Helicobacter pylori UM007	Campylobacteria	Campylobacterales	Helicobacteraceae	Helicobacter	Helicobacter pylori
	GCF_000401375.1	Helicobacter pylori UM034	Campylobacteria	Campylobacterales	Helicobacteraceae	Helicobacter	Helicobacter pylori
	GCF_000401395.1	Helicobacter pylori UM045	Campylobacteria	Campylobacterales	Helicobacteraceae	Helicobacter	Helicobacter pylori
	GCF_000438475.1	Helicobacter pylori HPARG8G	Campylobacteria	Campylobacterales	Helicobacteraceae	Helicobacter	Helicobacter pylori
	GCF_000438495.1	Helicobacter pylori HPARG63	Campylobacteria	Campylobacterales	Helicobacteraceae	Helicobacter	Helicobacter pylori
	GCF_000439295.2	Helicobacter pylori UM298	Campylobacteria	Campylobacterales	Helicobacteraceae	Helicobacter	Helicobacter pylori
	GCF_000444175.1	Helicobacter pylori wls-5-3	Campylobacteria	Campylobacterales	Helicobacteraceae	Helicobacter	Helicobacter pylori
	GCF_000444305.1	Helicobacter pylori UM111	Campylobacteria	Campylobacterales	Helicobacteraceae	Helicobacter	Helicobacter pylori
	GCF_000444325.1	Helicobacter pylori UM023	Campylobacteria	Campylobacterales	Helicobacteraceae	Helicobacter	Helicobacter pylori
	GCF_000444345.1	Helicobacter pylori UM038	Campylobacteria	Campylobacterales	Helicobacteraceae	Helicobacter	Helicobacter pylori
	GCF_000444365.1	Helicobacter pylori UM065	Campylobacteria	Campylobacterales	Helicobacteraceae	Helicobacter	Helicobacter pylori
	GCF_000444385.1	Helicobacter pylori UM084	Campylobacteria	Campylobacterales	Helicobacteraceae	Helicobacter	Helicobacter pylori
	GCF_000444495.1	Helicobacter pylori UM114	Campylobacteria	Campylobacterales	Helicobacteraceae	Helicobacter	Helicobacter pylori
	GCF_000444745.1	Helicobacter pylori UM085	Campylobacteria	Campylobacterales	Helicobacteraceae	Helicobacter	Helicobacter pylori
	GCF_000444785.1	Helicobacter pylori UM067	Campylobacteria	Campylobacterales	Helicobacteraceae	Helicobacter	Helicobacter pylori
	GCF_000448405.1	Helicobacter pylori PZ5004	Campylobacteria	Campylobacterales	Helicobacteraceae	Helicobacter	Helicobacter pylori
	GCF_000448425.1	Helicobacter pylori PZ5024	Campylobacteria	Campylobacterales	Helicobacteraceae	Helicobacter	Helicobacter pylori
	GCF_000448445.1	Helicobacter pylori PZ5026	Campylobacteria	Campylobacterales	Helicobacteraceae	Helicobacter	Helicobacter pylori
	GCF_000448465.1	Helicobacter pylori PZ5056	Campylobacteria	Campylobacterales	Helicobacteraceae	Helicobacter	Helicobacter pylori
	GCF_000448485.1	Helicobacter pylori PZ5080	Campylobacteria	Campylobacterales	Helicobacteraceae	Helicobacter	Helicobacter pylori
	GCF_000448505.1	Helicobacter pylori PZ5086	Campylobacteria	Campylobacterales	Helicobacteraceae	Helicobacter	Helicobacter pylori
	GCF_000455765.1	Helicobacter pylori GAM117Ai	Campylobacteria	Campylobacterales	Helicobacteraceae	Helicobacter	Helicobacter pylori
	GCF_000470075.1	Helicobacter pylori HP87P7tlpDRI	Campylobacteria	Campylobacterales	Helicobacteraceae	Helicobacter	Helicobacter pylori
	GCF_000470135.1	Helicobacter pylori HP87hu	Campylobacteria	Campylobacterales	Helicobacteraceae	Helicobacter	Helicobacter pylori
	GCF_000472305.1	Helicobacter pylori CG-IMSS-2012	Campylobacteria	Campylobacterales	Helicobacteraceae	Helicobacter	Helicobacter pylori
	GCF_000475455.1	Helicobacter pylori SA45A	Campylobacteria	Campylobacterales	Helicobacteraceae	Helicobacter	Helicobacter pylori
	GCF_000475475.1	Helicobacter pylori SA233A	Campylobacteria	Campylobacterales	Helicobacteraceae	Helicobacter	Helicobacter pylori
	GCF_000475515.1	Helicobacter pylori SA302C	Campylobacteria	Campylobacterales	Helicobacteraceae	Helicobacter	Helicobacter pylori
	GCF_000475535.1	Helicobacter pylori SA220A	Campylobacteria	Campylobacterales	Helicobacteraceae	Helicobacter	Helicobacter pylori
	GCF_000475575.1	Helicobacter pylori SA161C	Campylobacteria	Campylobacterales	Helicobacteraceae	Helicobacter	Helicobacter pylori
	GCF_000475595.1	Helicobacter pylori SA162C	Campylobacteria	Campylobacterales	Helicobacteraceae	Helicobacter	Helicobacter pylori
	GCF_000475615.1	Helicobacter pylori SA157A	Campylobacteria	Campylobacterales	Helicobacteraceae	Helicobacter	Helicobacter pylori
	GCF_000475655.1	Helicobacter pylori SA226A	Campylobacteria	Campylobacterales	Helicobacteraceae	Helicobacter	Helicobacter pylori
	GCF_000475695.1	Helicobacter pylori SA173C	Campylobacteria	Campylobacterales	Helicobacteraceae	Helicobacter	Helicobacter pylori
	GCF_000475735.1	Helicobacter pylori SA40A	Campylobacteria	Campylobacterales	Helicobacteraceae	Helicobacter	Helicobacter pylori
	GCF_000475775.1	Helicobacter pylori SA156A	Campylobacteria	Campylobacterales	Helicobacteraceae	Helicobacter	Helicobacter pylori
	GCF_000475895.1	Helicobacter pylori SA194C	Campylobacteria	Campylobacterales	Helicobacteraceae	Helicobacter	Helicobacter pylori
	GCF_000475915.1	Helicobacter pylori SA155C	Campylobacteria	Campylobacterales	Helicobacteraceae	Helicobacter	Helicobacter pylori
	GCF_000476015.1	Helicobacter pylori SA37A	Campylobacteria	Campylobacterales	Helicobacteraceae	Helicobacter	Helicobacter pylori
	GCF_000476055.1	Helicobacter pylori SA171A	Campylobacteria	Campylobacterales	Helicobacteraceae	Helicobacter	Helicobacter pylori
	GCF_000476215.1	Helicobacter pylori SA175C	Campylobacteria	Campylobacterales	Helicobacteraceae	Helicobacter	Helicobacter pylori
	GCF_000476255.1	Helicobacter pylori SA166A	Campylobacteria	Campylobacterales	Helicobacteraceae	Helicobacter	Helicobacter pylori
	GCF_000476275.1	Helicobacter pylori SA213A	Campylobacteria	Campylobacterales	Helicobacteraceae	Helicobacter	Helicobacter pylori
	GCF_000476295.1	Helicobacter pylori SA47A	Campylobacteria	Campylobacterales	Helicobacteraceae	Helicobacter	Helicobacter pylori
	GCF_000476415.1	Helicobacter pylori SA34A	Campylobacteria	Campylobacterales	Helicobacteraceae	Helicobacter	Helicobacter pylori
	GCF_000476435.1	Helicobacter pylori SA222C	Campylobacteria	Campylobacterales	Helicobacteraceae	Helicobacter	Helicobacter pylori
	GCF_000476475.1	Helicobacter pylori SA253C	Campylobacteria	Campylobacterales	Helicobacteraceae	Helicobacter	Helicobacter pylori
	GCF_000476515.1	Helicobacter pylori SA31C	Campylobacteria	Campylobacterales	Helicobacteraceae	Helicobacter	Helicobacter pylori
	GCF_000476635.1	Helicobacter pylori SA30A	Campylobacteria	Campylobacterales	Helicobacteraceae	Helicobacter	Helicobacter pylori
	GCF_000476655.1	Helicobacter pylori SA303C	Campylobacteria	Campylobacterales	Helicobacteraceae	Helicobacter	Helicobacter pylori
	GCF_000476675.1	Helicobacter pylori SA168A	Campylobacteria	Campylobacterales	Helicobacteraceae	Helicobacter	Helicobacter pylori
	GCF_000476715.1	Helicobacter pylori SA301A	Campylobacteria	Campylobacterales	Helicobacteraceae	Helicobacter	Helicobacter pylori
	GCF_000476815.1	Helicobacter pylori SA172C	Campylobacteria	Campylobacterales	Helicobacteraceae	Helicobacter	Helicobacter pylori
	GCF_000476855.1	Helicobacter pylori SA221C	Campylobacteria	Campylobacterales	Helicobacteraceae	Helicobacter	Helicobacter pylori
	GCF_000476915.1	Helicobacter pylori SA165A	Campylobacteria	Campylobacterales	Helicobacteraceae	Helicobacter	Helicobacter pylori
	GCF_000476995.1	Helicobacter pylori SA36C	Campylobacteria	Campylobacterales	Helicobacteraceae	Helicobacter	Helicobacter pylori
	GCF_000477015.1	Helicobacter pylori SA174A	Campylobacteria	Campylobacterales	Helicobacteraceae	Helicobacter	Helicobacter pylori
	GCF_000477135.1	Helicobacter pylori SA251A	Campylobacteria	Campylobacterales	Helicobacteraceae	Helicobacter	Helicobacter pylori
	GCF_000477155.1	Helicobacter pylori SA170C	Campylobacteria	Campylobacterales	Helicobacteraceae	Helicobacter	Helicobacter pylori
	GCF_000477175.1	Helicobacter pylori SA146A	Campylobacteria	Campylobacterales	Helicobacteraceae	Helicobacter	Helicobacter pylori
	GCF_000477235.1	Helicobacter pylori SA160A	Campylobacteria	Campylobacterales	Helicobacteraceae	Helicobacter	Helicobacter pylori
	GCF_000497465.2	Helicobacter pylori X47-2AL	Campylobacteria	Campylobacterales	Helicobacteraceae	Helicobacter	Helicobacter pylori
	GCF_000513515.1	Helicobacter pylori Sahul64	Campylobacteria	Campylobacterales	Helicobacteraceae	Helicobacter	Helicobacter pylori
	GCF_000521245.1	Helicobacter pylori HLJ039	Campylobacteria	Campylobacterales	Helicobacteraceae	Helicobacter	Helicobacter pylori
	GCF_000590775.1	Helicobacter pylori SouthAfrica20	Campylobacteria	Campylobacterales	Helicobacteraceae	Helicobacter	Helicobacter pylori
	GCF_000591235.1	Helicobacter pylori wls-5-17	Campylobacteria	Campylobacterales	Helicobacteraceae	Helicobacter	Helicobacter pylori
	GCF_000600045.1	Helicobacter pylori oki102	Campylobacteria	Campylobacterales	Helicobacteraceae	Helicobacter	Helicobacter pylori
	GCF_000600085.1	Helicobacter pylori oki112	Campylobacteria	Campylobacterales	Helicobacteraceae	Helicobacter	Helicobacter pylori
	GCF_000600125.1	Helicobacter pylori oki128	Campylobacteria	Campylobacterales	Helicobacteraceae	Helicobacter	Helicobacter pylori
	GCF_000600145.1	Helicobacter pylori oki154	Campylobacteria	Campylobacterales	Helicobacteraceae	Helicobacter	Helicobacter pylori
	GCF_000600165.1	Helicobacter pylori oki422	Campylobacteria	Campylobacterales	Helicobacteraceae	Helicobacter	Helicobacter pylori
	GCF_000600185.1	Helicobacter pylori oki673	Campylobacteria	Campylobacterales	Helicobacteraceae	Helicobacter	Helicobacter pylori
	GCF_000600205.1	Helicobacter pylori oki828	Campylobacteria	Campylobacterales	Helicobacteraceae	Helicobacter	Helicobacter pylori
	GCF_000604265.1	Helicobacter pylori SA35C	Campylobacteria	Campylobacterales	Helicobacteraceae	Helicobacter	Helicobacter pylori
	GCF_000604285.1	Helicobacter pylori SA46A	Campylobacteria	Campylobacterales	Helicobacteraceae	Helicobacter	Helicobacter pylori
	GCF_000604325.1	Helicobacter pylori SA169A	Campylobacteria	Campylobacterales	Helicobacteraceae	Helicobacter	Helicobacter pylori
	GCF_000604405.1	Helicobacter pylori SA227C	Campylobacteria	Campylobacterales	Helicobacteraceae	Helicobacter	Helicobacter pylori
	GCF_000685705.1	Helicobacter pylori	Campylobacteria	Campylobacterales	Helicobacteraceae	Helicobacter	Helicobacter pylori
	GCF_000685745.1	Helicobacter pylori	Campylobacteria	Campylobacterales	Helicobacteraceae	Helicobacter	Helicobacter pylori
	GCF_000688975.1	Helicobacter pylori	Campylobacteria	Campylobacterales	Helicobacteraceae	Helicobacter	Helicobacter pylori
	GCF_000709945.1	Helicobacter pylori D33	Campylobacteria	Campylobacterales	Helicobacteraceae	Helicobacter	Helicobacter pylori
	GCF_000730525.1	Helicobacter pylori	Campylobacteria	Campylobacterales	Helicobacteraceae	Helicobacter	Helicobacter pylori
	GCF_000740095.1	Helicobacter pylori	Campylobacteria	Campylobacterales	Helicobacteraceae	Helicobacter	Helicobacter pylori
	GCF_000740115.1	Helicobacter pylori	Campylobacteria	Campylobacterales	Helicobacteraceae	Helicobacter	Helicobacter pylori
	GCF_000766025.1	Helicobacter pylori	Campylobacteria	Campylobacterales	Helicobacteraceae	Helicobacter	Helicobacter pylori
	GCF_000766035.1	Helicobacter pylori	Campylobacteria	Campylobacterales	Helicobacteraceae	Helicobacter	Helicobacter pylori
	GCF_000802455.1	Helicobacter pylori	Campylobacteria	Campylobacterales	Helicobacteraceae	Helicobacter	Helicobacter pylori
	GCF_000802465.1	Helicobacter pylori	Campylobacteria	Campylobacterales	Helicobacteraceae	Helicobacter	Helicobacter pylori
	GCF_000802505.1	Helicobacter pylori	Campylobacteria	Campylobacterales	Helicobacteraceae	Helicobacter	Helicobacter pylori
	GCF_000802525.1	Helicobacter pylori	Campylobacteria	Campylobacterales	Helicobacteraceae	Helicobacter	Helicobacter pylori
	GCF_000802545.1	Helicobacter pylori	Campylobacteria	Campylobacterales	Helicobacteraceae	Helicobacter	Helicobacter pylori
	GCF_000802575.1	Helicobacter pylori	Campylobacteria	Campylobacterales	Helicobacteraceae	Helicobacter	Helicobacter pylori
	GCF_000802605.1	Helicobacter pylori	Campylobacteria	Campylobacterales	Helicobacteraceae	Helicobacter	Helicobacter pylori
	GCF_000802625.1	Helicobacter pylori	Campylobacteria	Campylobacterales	Helicobacteraceae	Helicobacter	Helicobacter pylori
	GCF_000802645.1	Helicobacter pylori	Campylobacteria	Campylobacterales	Helicobacteraceae	Helicobacter	Helicobacter pylori
	GCF_000817025.1	Helicobacter pylori	Campylobacteria	Campylobacterales	Helicobacteraceae	Helicobacter	Helicobacter pylori
	GCF_000824885.1	Helicobacter pylori	Campylobacteria	Campylobacterales	Helicobacteraceae	Helicobacter	Helicobacter pylori
	GCF_000824925.1	Helicobacter pylori	Campylobacteria	Campylobacterales	Helicobacteraceae	Helicobacter	Helicobacter pylori
	GCF_000828955.1	Helicobacter pylori NY40	Campylobacteria	Campylobacterales	Helicobacteraceae	Helicobacter	Helicobacter pylori
	GCF_000966875.1	Helicobacter pylori	Campylobacteria	Campylobacterales	Helicobacteraceae	Helicobacter	Helicobacter pylori
	GCF_000982695.1	Helicobacter pylori J99	Campylobacteria	Campylobacterales	Helicobacteraceae	Helicobacter	Helicobacter pylori
	GCF_001051445.1	Helicobacter pylori	Campylobacteria	Campylobacterales	Helicobacteraceae	Helicobacter	Helicobacter pylori
	GCF_001051485.1	Helicobacter pylori	Campylobacteria	Campylobacterales	Helicobacteraceae	Helicobacter	Helicobacter pylori
	GCF_001185015.1	Helicobacter pylori	Campylobacteria	Campylobacterales	Helicobacteraceae	Helicobacter	Helicobacter pylori
	GCF_001185025.1	Helicobacter pylori	Campylobacteria	Campylobacterales	Helicobacteraceae	Helicobacter	Helicobacter pylori
	GCF_001185035.1	Helicobacter pylori	Campylobacteria	Campylobacterales	Helicobacteraceae	Helicobacter	Helicobacter pylori
	GCF_001185045.1	Helicobacter pylori	Campylobacteria	Campylobacterales	Helicobacteraceae	Helicobacter	Helicobacter pylori
	GCF_001185095.1	Helicobacter pylori	Campylobacteria	Campylobacterales	Helicobacteraceae	Helicobacter	Helicobacter pylori
	GCF_001189585.1	Helicobacter pylori	Campylobacteria	Campylobacterales	Helicobacteraceae	Helicobacter	Helicobacter pylori
	GCF_001189605.1	Helicobacter pylori	Campylobacteria	Campylobacterales	Helicobacteraceae	Helicobacter	Helicobacter pylori
	GCF_001189655.1	Helicobacter pylori	Campylobacteria	Campylobacterales	Helicobacteraceae	Helicobacter	Helicobacter pylori
	GCF_001189675.1	Helicobacter pylori	Campylobacteria	Campylobacterales	Helicobacteraceae	Helicobacter	Helicobacter pylori
	GCF_001189685.1	Helicobacter pylori	Campylobacteria	Campylobacterales	Helicobacteraceae	Helicobacter	Helicobacter pylori
	GCF_001189695.1	Helicobacter pylori	Campylobacteria	Campylobacterales	Helicobacteraceae	Helicobacter	Helicobacter pylori
	GCF_001189735.1	Helicobacter pylori	Campylobacteria	Campylobacterales	Helicobacteraceae	Helicobacter	Helicobacter pylori
	GCF_001189755.1	Helicobacter pylori	Campylobacteria	Campylobacterales	Helicobacteraceae	Helicobacter	Helicobacter pylori
	GCF_001189765.1	Helicobacter pylori	Campylobacteria	Campylobacterales	Helicobacteraceae	Helicobacter	Helicobacter pylori
	GCF_001189775.1	Helicobacter pylori	Campylobacteria	Campylobacterales	Helicobacteraceae	Helicobacter	Helicobacter pylori
	GCF_001189815.1	Helicobacter pylori	Campylobacteria	Campylobacterales	Helicobacteraceae	Helicobacter	Helicobacter pylori
	GCF_001189835.1	Helicobacter pylori	Campylobacteria	Campylobacterales	Helicobacteraceae	Helicobacter	Helicobacter pylori
	GCF_001248015.1	Helicobacter pylori	Campylobacteria	Campylobacterales	Helicobacteraceae	Helicobacter	Helicobacter pylori
	GCF_001248025.1	Helicobacter pylori	Campylobacteria	Campylobacterales	Helicobacteraceae	Helicobacter	Helicobacter pylori
	GCF_001248035.1	Helicobacter pylori	Campylobacteria	Campylobacterales	Helicobacteraceae	Helicobacter	Helicobacter pylori
	GCF_001248105.1	Helicobacter pylori	Campylobacteria	Campylobacterales	Helicobacteraceae	Helicobacter	Helicobacter pylori
	GCF_001278515.1	Helicobacter pylori	Campylobacteria	Campylobacterales	Helicobacteraceae	Helicobacter	Helicobacter pylori
	GCF_001278525.1	Helicobacter pylori	Campylobacteria	Campylobacterales	Helicobacteraceae	Helicobacter	Helicobacter pylori
	GCF_001278545.1	Helicobacter pylori	Campylobacteria	Campylobacterales	Helicobacteraceae	Helicobacter	Helicobacter pylori
	GCF_001433495.1	Helicobacter pylori	Campylobacteria	Campylobacterales	Helicobacteraceae	Helicobacter	Helicobacter pylori
	GCF_001433515.1	Helicobacter pylori	Campylobacteria	Campylobacterales	Helicobacteraceae	Helicobacter	Helicobacter pylori
	GCF_001446295.1	Helicobacter pylori	Campylobacteria	Campylobacterales	Helicobacteraceae	Helicobacter	Helicobacter pylori
	GCF_001446305.1	Helicobacter pylori	Campylobacteria	Campylobacterales	Helicobacteraceae	Helicobacter	Helicobacter pylori
	GCF_001446325.1	Helicobacter pylori	Campylobacteria	Campylobacterales	Helicobacteraceae	Helicobacter	Helicobacter pylori
	GCF_001446385.1	Helicobacter pylori	Campylobacteria	Campylobacterales	Helicobacteraceae	Helicobacter	Helicobacter pylori
	GCF_001446435.1	Helicobacter pylori	Campylobacteria	Campylobacterales	Helicobacteraceae	Helicobacter	Helicobacter pylori
	GCF_001484135.1	Helicobacter pylori	Campylobacteria	Campylobacterales	Helicobacteraceae	Helicobacter	Helicobacter pylori
	GCF_001538305.1	Helicobacter pylori	Campylobacteria	Campylobacterales	Helicobacteraceae	Helicobacter	Helicobacter pylori
	GCF_001542385.1	Helicobacter pylori	Campylobacteria	Campylobacterales	Helicobacteraceae	Helicobacter	Helicobacter pylori
	GCF_001542485.1	Helicobacter pylori	Campylobacteria	Campylobacterales	Helicobacteraceae	Helicobacter	Helicobacter pylori
	GCF_001542505.1	Helicobacter pylori	Campylobacteria	Campylobacterales	Helicobacteraceae	Helicobacter	Helicobacter pylori
	GCF_001549715.1	Helicobacter pylori	Campylobacteria	Campylobacterales	Helicobacteraceae	Helicobacter	Helicobacter pylori
	GCF_001549875.1	Helicobacter pylori	Campylobacteria	Campylobacterales	Helicobacteraceae	Helicobacter	Helicobacter pylori
	GCF_900005055.1	Helicobacter pylori SA216A	Campylobacteria	Campylobacterales	Helicobacteraceae	Helicobacter	Helicobacter pylori
	GCF_000687535.1	Helicobacter rodentium ATCC 700285	Campylobacteria	Campylobacterales	Helicobacteraceae	Helicobacter	Helicobacter rodentium	D
	GCF_000762875.1	Helicobacter sanguini	Campylobacteria	Campylobacterales	Helicobacteraceae	Helicobacter	Helicobacter sanguini	A
	GCF_000765665.1	Helicobacter sp. MIT 05-5293	Campylobacteria	Campylobacterales	Helicobacteraceae	Helicobacter	Helicobacter sp. MIT 05-5293	C
	GCF_000763135.1	Helicobacter sp. MIT 09-6949	Campylobacteria	Campylobacterales	Helicobacteraceae	Helicobacter	Helicobacter sp. MIT 09-6949	C
	GCF_000187625.1	Helicobacter suis HS1	Campylobacteria	Campylobacterales	Helicobacteraceae	Helicobacter	Helicobacter suis
	GCF_000765885.1	Helicobacter trogontum	Campylobacteria	Campylobacterales	Helicobacteraceae	Helicobacter	Helicobacter trogontum	A
	GCF_000762845.1	Helicobacter sp. MIT 01-6451	Campylobacteria	Campylobacterales	Helicobacteraceae	Helicobacter	Helicobacter sp. MIT 01-6451	C
	GCF_001460635.1	Helicobacter typhlonius	Campylobacteria	Campylobacterales	Helicobacteraceae	Helicobacter	Helicobacter typhlonius	C
	UBA716	N/A	Campylobacteria	Campylobacterales	Helicobacteraceae	Helicobacter	Helicobacter sp. UBA716
	GCF_000158455.1	Helicobacter winghamensis ATCC BAA-430	Campylobacteria	Campylobacterales	Helicobacteraceae	Helicobacter	Helicobacter winghamensis	D
	GCF_000765695.1	Helicobacter sp. MIT 11-5569	Campylobacteria	Campylobacterales	Helicobacteraceae	Helicobacter	Helicobacter sp. MIT 11-5569	D
	GCF_000196135.1	Wolinella succinogenes DSM 1740	Campylobacteria	Campylobacterales	Helicobacteraceae	Wolinella	Wolinella succinogenes
	GCF_000010325.1	Nitratiruptor sp. SB155-2	Campylobacteria	Campylobacterales	Nitratiruptoraceae	Nitratiruptor	Nitratiruptor sp. SB155-2
	GCF_000186245.1	Nitratifractor salsuginis DSM 16511	Campylobacteria	Campylobacterales	Sulfurovaceae	Nitratifractor	Nitratifractor salsuginis
	GCF_000010345.1	Sulfurovum sp. NBC37-1	Campylobacteria	Campylobacterales	Sulfurovaceae	Sulfurovum	Sulfurovum sp. NBC37-1
	GCF_000987835.1	Sulfurovum lithotrophicum	Campylobacteria	Campylobacterales	Sulfurovaceae	Sulfurovum	Sulfurovum lithotrophicum
	GCA_001595645.1	Sulfurovum sp. 1812E	Campylobacteria	Campylobacterales	Sulfurovaceae	Sulfurovum	Sulfurovum sp. 1812E
	GCF_000296775.1	Sulfurovum sp. AR	Campylobacteria	Campylobacterales	Sulfurovaceae	Sulfurovum	Sulfurovum sp. AR
	GCA_001493195.1	Sulfurovum sp. C5	Campylobacteria	Campylobacterales	Sulfurovaceae	Sulfurovum	Sulfurovum sp. C5
	GCA_000830175.1	Sulfurovum sp. FS08-3	Campylobacteria	Campylobacterales	Sulfurovaceae	Sulfurovum	Sulfurovum sp. FS08-3
	UBA4779	N/A	Campylobacteria	Campylobacterales	Sulfurovaceae	Sulfurovum	Sulfurovum sp. UBA4779
	UBA6815	N/A	Campylobacteria	Campylobacterales	Sulfurovaceae	Sulfurovum	Sulfurovum sp. UBA6815
	UBA1140	N/A	Campylobacteria	Campylobacterales	Sulfurovaceae	Sulfurovum	Sulfurovum sp. UBA1140
	UBA5198	N/A	Campylobacteria	Campylobacterales	Sulfurovaceae	Sulfurovum	Sulfurovum sp. UBA5198
	UBA5622	N/A	Campylobacteria	Campylobacterales	Sulfurovaceae	Sulfurovum	Sulfurovum sp. UBA5622
	UBA12169	N/A	Campylobacteria	Campylobacterales	Sulfurovaceae	Sulfurovum	Sulfurovum sp. UBA12169
	UBA7648	N/A	Campylobacteria	Campylobacterales	Sulfurovaceae	Sulfurovum	Sulfurovum sp. UBA7648
	GCA_000310245.1	Candidatus Sulfuricurvum sp. RIFRC-1	Campylobacteria	Campylobacterales	Thiovulaceae	Sulfuricurvum	Candidatus Sulfuricurvum sp. RIFRC-1
	GCF_000183725.1	Sulfuricurvum kujiense DSM 16994	Campylobacteria	Campylobacterales	Thiovulaceae	Sulfuricurvum	Sulfuricurvum kujiense
	UBA12443	N/A	Campylobacteria	Campylobacterales	Thiovulaceae	Sulfuricurvum	Sulfuricurvum kujiense
	GCA_000747095.1	Sulfuricurvum sp. MLSB	Campylobacteria	Campylobacterales	Thiovulaceae	Sulfuricurvum	Sulfuricurvum sp. MLSB
	GCA_000830255.1	Sulfuricurvum sp. PC08-66	Campylobacteria	Campylobacterales	Thiovulaceae	Sulfuricurvum	Sulfuricurvum sp. PC08-66
	UBA2173	N/A	Campylobacteria	Campylobacterales	Thiovulaceae	Sulfuricurvum	Sulfuricurvum sp. UBA2173
	GCF_000147355.1	Sulfurimonas autotrophica DSM 16294	Campylobacteria	Campylobacterales	Thiovulaceae	Sulfurimonas	Sulfurimonas autotrophica
	GCF_000012965.1	Sulfurimonas denitrificans DSM 1251	Campylobacteria	Campylobacterales	Thiovulaceae	Sulfurimonas	Sulfurimonas denitrificans
	GCF_000156095.1	Sulfurimonas gotlandica GD1	Campylobacteria	Campylobacterales	Thiovulaceae	Sulfurimonas	Sulfurimonas gotlandica
	GCF_000242915.1	Sulfurimonas gotlandica GD1	Campylobacteria	Campylobacterales	Thiovulaceae	Sulfurimonas	Sulfurimonas gotlandica
	GCF_000445475.1	Sulfurimonas sp. AST-10	Campylobacteria	Campylobacterales	Thiovulaceae	Sulfurimonas	Sulfurimonas sp. AST-10
	UBA2011	N/A	Campylobacteria	Campylobacterales	Thiovulaceae	Sulfurimonas	Sulfurimonas sp. UBA2011
	UBA10385	N/A	Campylobacteria	Campylobacterales	Thiovulaceae	Sulfurimonas	Sulfurimonas sp. UBA10385
	UBA6014	N/A	Campylobacteria	Campylobacterales	Thiovulaceae	Sulfurimonas	Sulfurimonas sp. UBA6014
	UBA6792	N/A	Campylobacteria	Campylobacterales	Thiovulaceae	Sulfurimonas	Sulfurimonas sp. UBA6792
	UBA6795	N/A	Campylobacteria	Campylobacterales	Thiovulaceae	Sulfurimonas	Sulfurimonas sp. UBA6795
	UBA12504	N/A	Campylobacteria	Campylobacterales	Thiovulaceae	Sulfurimonas	Sulfurimonas sp. UBA12504
	GCA_000276965.1	Thiovulum sp. ES	Campylobacteria	Campylobacterales	Thiovulaceae	Thiovulum	Thiovulum sp. ES
	UBA6016	N/A	Campylobacteria	Campylobacterales	-	-	UBA6016
	GCF_000170735.1	Caminibacter mediatlanticus TB-2	Campylobacteria	Nautiliales	Nautiliaceae	Lebetimonas	Caminibacter mediatlanticus
	GCF_000021725.1	Nautilia profundicola AmH	Campylobacteria	Nautiliales	Nautiliaceae	Nautilia	Nautilia profundicola
	GCF_000523275.1	Lebetimonas sp. JH292	Campylobacteria	Nautiliales	Nautiliaceae	Lebetimonas	Lebetimonas sp. JH292
	GCF_000523315.1	Lebetimonas sp. JS032	Campylobacteria	Nautiliales	Nautiliaceae	Lebetimonas	Lebetimonas sp. JS032
	GCF_000523335.1	Lebetimonas sp. JS138	Campylobacteria	Nautiliales	Nautiliaceae	Lebetimonas	Lebetimonas JS138
	GCF_000523355.1	Lebetimonas sp. JS170	Campylobacteria	Nautiliales	Nautiliaceae	Lebetimonas	Lebetimonas sp. JS170
	GCF_000517565.1	Desulfurella acetivorans A63	Desulfurellia	Desulfurellales	Desulfurellaceae	Desulfurella	Desulfurella acetivorans
	GCF_000420385.1	Hippea alviniae EP5-r	Desulfurellia	Desulfurellales	Hippeaceae	Hippea	Hippea alviniae
	GCF_000744435.1	Hippea jasoniae	Desulfurellia	Desulfurellales	Hippeaceae	Hippea	Hippea jasoniae
	GCF_000194135.1	Hippea maritima DSM 10411	Desulfurellia	Desulfurellales	Hippeaceae	Hippea	Hippea maritima
	GCF_000526195.1	Hippea sp. KM1	Desulfurellia	Desulfurellales	Hippeaceae	Hippea	Hippea sp. KM1
	-	Hydrogenimonas thermophila	Campylobacteria	Campylobacterales	Hydrogenimonaceae	Hydrogenimonas	Hydrogenimonas thermophila
	PRJNA78159	Thioreductor sp. K21	Campylobacteria	Nautiliales	Nautiliaceae	Thioreductor	Thioreductor sp. K21
	PRJNA78297	Thioreductor sp. M21	Campylobacteria	Nautiliales	Nautiliaceae	Thioreductor	Thioreductor sp. M21
	PRJNA311394	Thioreductor sp. G04	Campylobacteria	Nautiliales	Nautiliaceae	Thioreductor	Thioreductor sp. G04
